# Supplementary material for: Enhancing microbial predator–prey detection with network and trait-based analyses
Source: Microbiome. 2025 Feb 4;13:37. doi: 10.1186/s40168-025-02035-8 (PMC11792678; doi:10.1186/s40168-025-02035-8)
Supplement: Supplementary file 3 — Supplementary Tables: Supplementary Table S1: Count data Cercozoa. Table S2: Count data Green Algae. Table S3: Count data Ochrophytes. Table S4. Sampling sites. Table S5. Diatom primers and tags designed for this study*. Table S6. Green algae primers and tags designed for this study*. Table S7. Primers used in this study. Table S8. Cercozoa, green algae, and ochrophytes included in the internal standards of each run. Table S9. Cercozoa cultures established in this study. Table S10. Algae and ochrophyte cultures established in this study. Table S11. One-way ANOVA comparisons of alpha diversity indices — OTU richness, exponential Shannon, and inverse Simpson— across polar biocrusts samples (N = 116) from Svalbard, the Antarctic Peninsula, and Continental Antarctica. Results presented separately for Cercozoa, green algae, and ochrophytes. The table displays F-values with degrees of freedom (df) for the nominator and denominator, along with associated p-values derived from one-way ANOVA comparisons. Table S12. PERMANOVA results for taxonomic groups across environmental factors. Analysis of polar biocrusts samples (N = 116) from Svalbard, the Antarctic Peninsula, and Continental Antarctica. Table S13. Network topological features, including inter- and intra-domain co-occurrences for Cercozoa, green algae, and ochrophytes. N = 116. Table S14. Summary of the ANCOVA models for predator counts. Table S15. Summary of the ANCOVA models for algae counts. Table S16. Summary of co-occurrence and correlation interactions identified in Cercozoan-algae HMSC networks across models. [file 40168_2025_2035_MOESM2_ESM.xlsx]

## Sheet: Table S1. CountData_Cercozoa
	1A_Sv	1B_Sv	1C_Sv	1D_Sv	1E_Sv	2A_Sv	2B_Sv	2C_Sv	2D_Sv	2E_Sv	3A_Sv	3B_Sv	3C_Sv	3D_Sv	3E_Sv	4A_Sv	4B_Sv	4C_Sv	4D_Sv	4E_Sv	5A_Sv	5B_Sv	5C_Sv	5D_Sv	5E_Sv	6A_Sv	6B_Sv	6C_Sv	6D_Sv	6E_Sv	7A_Sv	7B_Sv	7C_Sv	7D_Sv	7E_Sv	8A_Sv	8B_Sv	8C_Sv	8D_Sv	8E_Sv	9A_Sv	9B_Sv	9C_Sv	9D_Sv	9E_Sv	BIO1_1_An	BIO1_2_An	BIO1_3_An	BIO1_4_An
1_Novel-Gran-1_X	0	0	0	0	0	0	0	116	0	0	0	0	0	0	0	0	0	0	0	0	0	0	0	0	0	0	0	0	0	0	0	0	0	0	76	26	120	0	0	0	0	0	0	0	0	0	0	0	0
2_Clathrulinidae_X	43	0	0	0	57	0	0	23	0	0	0	0	0	0	0	0	43	0	0	0	0	0	0	0	0	0	45	0	0	0	0	0	0	0	0	0	0	0	0	0	0	42	24	0	0	0	25	21	0
3_Clathrulinidae_X	0	0	0	0	0	0	0	0	0	0	0	0	0	0	0	0	0	0	0	0	0	0	0	0	0	0	38	0	0	201	0	0	0	0	0	0	0	0	0	0	0	0	0	0	0	0	0	0	0
4_Novel-Gran-234_X	0	0	0	0	0	0	0	0	0	0	0	0	0	0	0	0	0	0	0	0	0	0	0	0	0	0	0	0	0	0	0	0	0	0	0	0	0	0	0	0	0	0	0	0	0	0	0	0	0
5_Novel-Gran-234_X	0	21	0	0	0	0	0	0	0	0	0	0	0	0	0	0	0	0	0	0	0	0	0	0	0	0	0	0	0	0	0	0	0	0	0	36	0	0	0	0	0	0	0	0	0	0	0	0	0
6_Novel-Gran-234_X	0	0	0	0	0	0	0	0	0	0	0	0	0	0	0	0	0	0	0	0	0	0	0	0	0	0	0	0	0	0	0	0	0	0	0	0	0	0	0	0	0	0	0	0	0	0	0	0	0
7_Novel-Gran-5_X	0	0	42	0	0	0	0	0	24	46	0	0	0	0	0	0	0	0	0	22	0	0	0	0	0	0	0	0	0	0	0	0	27	0	0	0	0	0	0	0	0	0	0	0	0	0	0	0	0
8_Novel-Gran-6_X	0	0	0	0	0	0	37	35	0	0	0	0	0	0	0	0	0	0	0	0	0	0	0	0	23	0	2082	687	23	0	0	0	0	0	0	0	0	0	0	0	0	0	0	0	0	0	0	0	0
9_Novel-Gran-6_X	0	0	0	0	90	0	0	0	0	0	0	36	25	0	0	0	33	0	0	140	37	0	0	0	0	0	0	0	0	0	0	0	0	0	0	0	0	0	0	0	0	0	63	0	0	0	0	0	0
10_Novel-Gran-6_X	0	0	0	0	0	0	0	0	0	0	0	21	0	0	0	0	115	0	0	0	0	0	0	0	0	0	0	0	0	0	0	0	0	0	0	0	0	0	0	0	0	0	0	0	0	0	0	0	0
11_Novel-Gran-6_X	0	0	0	0	0	0	0	0	0	311	0	0	0	0	0	0	0	0	0	0	0	0	0	0	0	0	0	0	0	0	0	0	0	0	30	0	0	0	0	0	0	0	0	0	0	0	0	0	0
12_Novel-Gran-6_X	0	0	0	0	0	0	0	0	0	0	0	0	0	0	0	0	0	0	0	0	0	0	0	0	0	0	0	0	0	0	0	0	0	0	0	0	0	0	0	0	0	0	0	0	0	0	0	0	0
13_Novel-Gran-6_X	0	0	0	0	0	0	0	0	0	0	0	27	0	0	0	0	25	0	28	43	0	0	0	0	0	0	0	0	0	0	0	0	0	0	0	0	0	0	0	0	0	0	0	0	0	0	0	0	0
14_Limnofila_anglica	0	0	21	0	27	0	0	0	0	429	23	82	31	0	0	22	39	0	0	25	0	0	0	0	0	0	0	0	0	0	0	0	0	0	0	0	0	0	0	0	65	0	21	0	0	0	0	0	0
15_Limnofila_anglica	0	0	0	0	28	0	0	0	0	0	0	0	0	0	0	0	0	0	0	0	0	0	0	0	31	116	82	1044	1107	273	33	0	0	0	0	0	0	298	0	0	0	0	0	0	0	0	0	0	0
16_Limnofila_anglica	52	0	0	0	148	134	0	106	0	0	0	0	0	0	0	0	0	0	0	0	0	0	0	0	0	0	0	0	0	0	0	0	26	0	0	29	0	415	0	0	0	37	0	0	0	0	0	0	0
17_Limnofila_longa	0	0	29	37	0	0	0	41	0	0	0	0	0	0	0	0	139	0	0	67	0	0	31	0	0	0	0	0	0	0	0	0	33	0	0	0	0	0	0	0	0	0	0	0	0	0	0	0	0
18_Limnofilidae_X	0	0	0	0	0	0	0	0	0	35	0	0	0	0	0	0	0	0	0	0	0	0	0	0	35	1742	1489	323	751	615	39	43	0	0	0	0	0	0	0	0	0	0	0	0	0	0	0	0	0
19_Limnofilidae_X	42	0	0	0	0	0	0	0	0	0	0	0	0	0	0	0	0	0	0	0	0	0	0	0	0	0	0	270	643	0	0	0	0	0	128	0	0	0	0	0	0	0	58	0	0	0	0	0	0
20_Limnofilidae_X	35	0	0	0	90	0	0	0	0	0	0	0	0	0	0	0	0	0	0	0	0	0	0	0	0	0	0	0	0	0	158	0	0	0	0	0	112	0	0	0	0	47	61	0	0	0	0	0	0
21_Limnofilidae_X	23	0	0	0	51	0	0	21	0	96	0	0	0	0	0	0	0	0	0	0	0	0	0	0	0	0	0	0	0	0	178	0	0	0	0	0	0	0	0	0	0	0	0	0	0	0	0	0	0
22_Limnofilidae_X	0	0	27	0	0	0	0	0	0	0	0	0	0	0	0	0	0	0	0	0	0	0	0	0	0	0	0	0	0	0	0	0	0	0	0	0	0	0	0	0	0	0	0	0	0	0	0	0	0
23_Limnofilidae_X	24	0	25	33	0	0	0	0	44	0	0	0	0	0	0	0	133	0	0	129	0	0	0	0	0	0	0	0	0	0	0	0	0	0	0	0	0	0	0	0	0	0	0	0	0	0	0	0	0
24_Limnofilidae_X	0	0	92	59	0	0	39	44	22	0	0	0	0	0	0	0	0	0	0	0	0	0	0	0	0	0	0	0	0	0	0	0	0	0	0	0	0	0	0	0	0	0	0	0	0	0	0	0	0
25_Limnofilidae_X	0	0	0	0	0	0	0	0	0	0	0	0	0	0	0	0	0	0	0	0	0	0	0	0	0	0	26	260	0	0	0	0	0	0	0	0	0	0	0	0	0	0	0	0	0	0	0	0	0
26_Limnofilidae_X	0	0	0	0	0	0	0	0	144	22	0	0	0	0	0	0	0	0	0	0	0	0	0	0	0	0	0	0	0	0	0	0	0	0	0	0	0	0	0	0	0	0	0	0	0	0	0	0	0
27_Cavernomonas_stercoris	40	0	36	0	0	0	0	0	0	0	31	36	0	0	0	114	108	21	30	69	91	0	0	0	0	0	0	0	0	0	0	0	43	0	25	0	143	0	0	0	90	23	35	43	0	0	0	0	0
28_Cavernomonas_stercoris	0	0	0	0	0	0	0	0	0	0	0	0	0	0	0	0	0	0	0	0	25	0	0	0	0	0	0	0	0	0	0	0	0	0	0	0	0	0	0	0	0	0	0	0	0	0	0	0	0
29_Cercomonadidae_X	173	34	47	31	30	0	0	32	0	297	0	0	0	29	0	0	82	0	0	0	0	0	0	0	54	1466	202	1891	0	0	34	24	28	50	107	145	42	0	61	0	63	68	29	97	0	0	0	0	0
30_Cercomonadidae_X	24	0	0	0	0	61	115	223	115	723	0	0	0	0	0	0	0	0	0	0	0	0	0	0	24	395	106	740	436	0	0	241	0	0	0	0	0	0	0	0	0	0	0	0	0	0	0	0	0
31_Cercomonadidae_X	0	0	0	0	0	0	0	0	0	0	0	0	0	0	0	0	0	0	0	0	0	0	0	0	0	78	0	247	0	0	0	0	0	0	0	0	0	0	0	0	0	0	0	0	0	0	0	0	0
32_Cercomonadidae_X	0	0	0	0	0	0	0	0	0	0	0	0	0	0	0	0	0	0	0	0	0	0	0	0	0	0	0	0	353	0	0	0	0	0	0	0	0	0	0	0	0	0	0	0	0	0	0	0	0
33_Cercomonadidae_X	0	0	0	0	0	0	0	0	0	0	0	0	0	0	0	0	0	0	0	0	0	0	0	0	0	45	0	27	0	0	0	0	0	0	0	0	0	0	0	0	0	0	0	0	0	0	0	0	0
34_Cercomonadidae_X	0	0	0	0	0	0	0	0	0	0	0	0	0	0	0	0	0	0	0	0	0	0	0	0	0	0	0	0	0	0	0	0	0	0	0	30	0	0	0	0	0	27	0	0	0	0	0	0	0
35_Cercomonas_braziliensis	83	0	0	0	41	0	0	0	0	39	79	43	28	0	0	41	21	0	0	31	66	0	0	0	0	0	0	0	0	0	35	48	0	0	0	23	89	0	0	0	49	88	108	64	0	54	35	0	109
36_Cercomonas_braziliensis	0	0	0	0	0	0	0	0	0	0	141	25	22	25	22	21	0	0	21	35	0	0	0	0	0	0	0	0	0	0	0	0	0	0	0	0	0	0	0	0	0	0	0	0	0	0	0	0	0
37_Cercomonas_braziliensis	0	0	0	0	0	0	0	0	0	37	97	0	0	28	21	0	0	0	0	34	0	0	0	0	0	0	0	0	0	0	134	0	0	0	0	0	0	0	0	0	0	0	0	0	0	0	0	0	0
38_Cercomonas_braziliensis	0	0	0	0	0	0	0	0	0	0	71	0	29	0	0	0	0	0	0	24	0	0	0	0	0	0	0	0	0	0	0	0	0	0	0	0	0	0	0	0	0	0	0	0	0	0	0	0	0
39_Cercomonas_celer	1131	218	120	70	356	85	96	560	678	185	321	237	427	415	166	547	611	89	92	563	202	111	135	526	179	74	511	110	28	255	654	664	315	34	194	100	92	0	29	43	1029	500	359	198	0	41	67	0	90
40_Cercomonas_celer	0	0	0	0	0	0	0	0	0	0	0	0	0	0	0	28	0	0	0	68	0	0	0	0	0	0	0	0	0	0	0	0	110	0	0	0	0	0	0	0	0	0	0	0	0	0	0	0	0
41_Cercomonas_celer	0	0	0	0	0	0	0	0	0	0	0	0	0	0	0	0	0	0	0	0	0	0	0	0	0	0	0	0	0	0	0	0	34	0	0	0	0	0	0	0	0	0	0	0	0	0	0	0	0
42_Cercomonas_celer	0	0	0	0	0	0	0	0	0	0	0	0	0	0	0	0	0	0	0	0	0	0	0	0	0	0	0	0	0	0	23	34	0	0	0	0	0	0	0	0	0	0	0	0	0	0	0	0	21
43_Cercomonas_clavideferens	0	0	0	0	0	0	0	0	0	0	0	0	0	0	0	0	0	0	0	0	0	0	0	0	0	0	0	0	0	0	0	0	0	0	0	0	0	0	0	0	0	0	0	0	0	0	0	0	0
44_Cercomonas_clavideferens	0	0	0	0	0	0	0	0	0	0	0	0	0	0	0	0	0	0	0	0	0	0	0	0	0	0	0	0	0	0	0	0	0	0	0	0	22	0	0	0	0	0	0	0	0	0	0	0	0
45_Cercomonas_mtoleri	0	0	0	0	0	0	0	0	0	0	0	0	0	0	0	0	39	0	0	32	54	444	201	124	0	0	0	0	0	0	0	0	0	0	0	0	0	0	0	0	0	0	0	0	0	0	0	0	0
46_Cercomonas_plasmodialis	374	75	39	31	159	65	0	138	95	342	444	177	155	98	102	211	216	74	94	389	1067	163	78	142	66	0	0	25	24	0	667	574	44	53	147	66	616	0	92	0	247	380	762	520	22	144	217	144	275
47_Cercomonas_plasmodialis	0	0	0	0	0	0	0	0	0	0	0	0	0	0	0	0	0	0	0	0	0	0	0	0	0	0	0	0	0	0	70	34	0	0	0	0	23	0	0	0	0	26	0	27	0	0	0	0	0
48_Cercomonas_plasmodialis	0	0	0	0	0	0	0	0	0	0	0	0	0	0	0	0	0	0	0	0	0	0	0	0	0	0	0	0	0	0	0	0	0	0	0	0	0	0	0	0	0	0	0	0	0	0	0	0	0
49_Cercomonas_sp	0	0	0	0	0	0	0	0	0	0	0	0	0	0	0	0	0	0	0	0	0	0	0	0	0	0	0	0	0	0	0	0	0	0	0	0	0	0	0	0	0	0	0	0	0	0	0	0	0
50_Cercomonas_sp	0	0	0	58	0	0	0	0	0	0	71	0	48	23	41	288	129	0	23	176	239	153	21	67	28	0	0	0	0	0	0	0	0	28	0	0	0	0	0	0	33	22	0	31	0	0	0	0	0
51_Cercomonas_sp	0	0	0	0	0	0	0	0	0	0	0	0	0	0	0	0	0	0	0	0	0	0	0	0	0	0	0	0	0	0	0	0	0	0	0	0	252	0	0	0	0	0	0	0	0	0	0	0	0
52_Cercomonas_sp	0	0	0	0	0	0	0	0	0	0	0	0	0	0	0	0	0	0	0	0	0	0	0	0	0	0	0	0	0	0	0	0	0	0	0	0	29	0	0	0	0	0	0	0	0	0	0	0	0
53_Cercomonas_sp	30	79	32	39	151	0	0	64	92	0	21	0	30	458	0	0	0	0	0	0	0	0	0	0	0	0	0	0	0	0	0	0	0	0	0	0	0	0	0	0	115	0	0	0	0	0	0	0	0
54_Cercomonas_sp	38	114	37	29	116	27	0	168	78	0	0	0	0	0	0	0	47	0	0	0	0	0	0	0	0	0	0	0	0	0	0	0	0	0	47	0	0	0	0	0	249	0	0	0	0	0	0	0	0
55_Cercomonas_sp	0	0	0	0	0	0	0	0	0	0	0	0	0	0	0	0	0	0	0	0	0	0	0	0	0	0	0	0	0	0	0	0	0	0	0	0	0	0	0	0	0	0	0	0	0	21	30	0	21
56_Cercomonas_sp	27	0	0	29	0	0	0	0	0	0	0	72	0	31	27	0	36	0	0	33	0	0	0	0	0	0	0	0	0	0	0	0	41	57	0	0	52	0	0	0	148	0	0	0	0	0	0	0	0
57_Cercomonas_sp	0	0	0	0	0	0	0	0	0	0	46	0	41	0	23	163	96	0	0	116	154	76	0	36	29	0	0	0	0	0	0	0	0	0	0	0	0	0	0	0	0	0	0	0	0	0	0	0	0
58_Cercomonas_sp	0	0	0	0	0	0	0	0	0	0	0	0	0	0	0	0	0	0	0	0	0	0	0	0	0	0	0	0	0	0	0	0	0	0	0	0	0	0	0	0	0	0	0	0	0	0	0	0	0
59_Cercomonas_sp	53	85	0	0	68	25	0	43	67	0	0	0	0	0	0	0	0	0	0	0	0	0	0	0	0	0	0	0	0	0	0	0	0	0	0	0	0	0	0	0	52	35	0	0	0	0	0	0	0
60_Cercomonas_sp	39	0	0	0	0	0	0	0	0	0	0	0	0	0	0	0	0	0	0	0	0	0	0	0	0	0	0	0	0	0	0	0	0	0	0	70	30	0	58	0	0	21	0	36	0	0	0	0	0
61_Cercomonas_sp	0	0	0	0	0	0	0	0	0	0	26	0	0	0	0	0	0	0	0	0	0	0	0	0	0	0	0	0	0	0	0	0	0	0	0	0	0	302	0	0	0	0	0	0	0	0	0	0	0
62_Cercomonas_sp	0	0	31	28	27	0	0	0	0	0	0	0	0	0	0	98	100	0	0	0	0	0	0	0	0	0	0	0	0	0	0	0	25	0	0	0	0	0	0	0	0	0	0	0	0	0	0	0	0
63_Cercomonas_sp	39	0	0	0	0	0	0	0	0	0	115	0	0	0	22	0	0	0	0	0	0	0	0	0	0	0	0	0	0	0	0	0	0	0	0	0	0	0	0	0	0	0	0	0	0	0	0	0	0
64_Cercomonas_sp	0	0	0	0	0	0	0	0	0	0	0	0	0	0	0	0	0	0	0	0	0	0	0	0	0	0	0	0	0	0	0	0	0	0	36	28	26	0	0	0	0	0	32	21	0	0	0	0	0
65_Cercomonas_sp	0	0	0	0	0	0	0	0	0	0	0	0	0	0	0	0	0	0	0	0	0	0	0	0	0	0	0	0	0	0	0	0	0	0	0	0	0	0	0	0	0	0	0	0	0	0	0	0	0
66_Cercomonas_sp	0	0	0	0	0	0	0	0	0	0	24	0	0	0	0	44	0	0	0	31	55	34	0	21	0	0	0	0	0	0	0	0	0	0	0	0	0	0	0	0	0	0	0	0	0	0	0	0	0
67_Cercomonas_sp	0	0	29	0	0	0	0	0	0	164	0	0	0	0	0	0	0	0	0	0	0	0	0	0	0	0	0	181	0	0	0	0	0	0	0	0	0	0	0	0	0	0	0	0	0	0	0	0	0
68_Cercomonas_sp	0	0	0	0	0	0	0	0	0	0	0	0	0	0	0	0	0	0	0	0	0	0	0	0	0	0	0	0	0	0	0	0	0	0	0	0	0	0	0	0	0	0	0	0	0	0	0	0	0
69_Cercomonas_sp	0	0	0	0	0	0	0	27	27	0	0	0	0	0	0	0	0	0	0	0	0	0	0	0	0	0	0	0	0	0	0	0	94	0	0	0	0	0	0	0	0	0	0	0	0	0	0	0	0
70_Cercomonas_sp	0	0	0	29	0	0	0	29	0	0	0	0	0	0	0	0	0	0	23	0	0	0	0	0	0	0	0	0	0	0	0	0	0	0	0	0	0	0	0	0	38	28	0	0	0	0	0	0	0
71_Cercomonas_sp	0	0	0	0	0	0	0	0	0	0	0	0	0	0	0	0	0	0	0	0	0	0	0	0	0	0	0	0	0	0	0	0	0	0	0	0	0	0	0	0	0	0	0	0	0	0	0	0	0
72_Cercomonas_sp	0	0	0	0	0	0	0	0	0	0	0	0	0	0	0	0	0	0	0	0	0	0	0	0	0	0	0	0	0	0	0	0	0	0	0	0	0	0	0	0	0	0	0	0	0	0	0	0	0
73_Cercomonas_sp	0	0	0	0	0	0	0	0	0	271	0	0	0	0	0	0	0	0	0	0	0	0	0	0	0	0	0	0	0	0	0	0	0	0	0	0	0	0	0	0	0	0	0	0	0	0	0	0	0
74_Cercomonas_sp	0	0	0	0	0	0	0	0	0	0	0	0	0	0	0	0	0	0	0	0	0	0	0	0	0	0	0	0	0	0	0	0	0	0	0	0	0	0	0	0	0	0	0	0	0	0	0	0	0
75_Cercomonas_sp	0	0	0	0	0	0	0	0	0	0	0	0	0	49	0	0	0	0	0	0	0	0	0	0	0	0	0	0	0	0	0	0	0	0	0	0	0	0	0	0	0	0	0	0	0	0	0	0	0
76_Cercomonas_sp	0	0	0	0	0	0	0	0	0	0	0	0	0	25	0	0	24	0	0	110	0	0	0	0	0	0	0	0	0	0	0	0	0	0	0	0	0	0	0	0	0	0	0	0	0	0	0	0	0
77_Cercomonas_sp	0	0	0	0	0	0	0	0	0	0	0	0	0	0	0	0	0	0	0	0	0	0	0	0	0	0	0	0	0	0	0	0	0	0	0	0	0	0	0	0	0	0	0	0	0	0	0	0	0
78_Cercomonas_sp	0	0	0	0	0	0	0	0	0	0	0	0	0	0	0	65	45	0	0	54	0	0	0	0	0	0	0	0	0	0	0	0	0	0	0	0	0	0	0	0	0	0	0	0	0	0	0	0	0
79_Cercomonas_sp	0	0	0	46	28	0	0	0	0	26	0	0	0	0	0	0	0	0	0	0	0	0	0	0	0	0	0	0	0	0	0	0	85	0	0	0	0	0	0	0	0	0	0	0	0	0	0	0	0
80_Cercomonas_sp	0	0	0	0	0	0	0	0	0	0	0	0	0	0	0	0	0	0	0	0	0	0	0	0	0	0	0	0	0	0	0	0	0	0	0	0	0	0	0	0	0	0	0	0	0	0	0	0	0
81_Cercomonas_sp	0	0	0	0	0	0	0	0	0	0	0	0	0	0	0	0	0	0	0	0	201	0	0	21	0	0	0	0	0	0	0	0	0	0	0	0	0	0	0	0	0	0	0	0	0	0	0	0	0
82_Eocercomonas_echina	0	0	0	0	0	0	0	0	0	0	0	0	0	0	0	0	0	0	0	0	0	0	0	0	0	0	0	0	0	0	0	0	0	0	0	0	0	0	0	0	0	0	0	0	0	0	0	0	0
83_Eocercomonas_echina	0	0	0	0	0	0	0	0	0	0	0	0	0	0	0	0	0	0	0	0	0	0	0	0	0	0	0	0	0	0	0	0	0	0	0	0	0	0	0	0	0	0	0	0	0	0	0	0	0
84_Eocercomonas_echina	0	0	0	0	0	0	0	0	0	0	40	24	0	0	49	0	0	0	0	0	0	0	0	0	0	0	0	0	0	0	0	0	0	0	0	0	0	0	0	0	0	0	0	0	0	0	0	0	0
85_Eocercomonas_echina	32	0	0	73	0	0	0	38	27	0	0	0	0	0	0	0	0	0	0	0	0	0	0	0	0	0	0	0	0	0	0	0	0	0	0	0	0	0	0	0	80	146	0	120	0	0	0	0	0
86_Eocercomonas_ramosa	0	0	41	33	0	0	26	64	0	412	0	0	0	0	0	0	0	0	0	0	0	0	0	0	0	0	0	0	0	0	0	0	0	0	0	0	0	0	0	0	0	0	0	0	0	0	0	0	0
87_Eocercomonas_ramosa	0	0	22	0	0	0	0	0	0	0	0	0	0	0	0	169	0	0	0	24	0	0	0	0	0	0	0	0	0	0	0	0	0	39	156	21	0	0	0	0	0	0	0	0	0	0	0	0	0
88_Eocercomonas_ramosa	0	0	0	0	0	0	0	0	0	0	0	0	0	0	0	0	0	0	0	0	0	0	0	0	0	0	0	0	0	0	0	0	0	0	0	0	0	0	0	0	0	0	0	0	0	0	0	0	0
89_Eocercomonas_sp	27	43	33	43	38	0	0	0	22	0	0	0	85	61	40	109	179	38	0	207	29	0	37	105	36	0	0	0	0	0	0	0	146	49	98	0	0	0	0	0	27	0	0	0	0	0	0	0	0
90_Metabolomonas_insania	0	0	0	0	0	0	0	0	0	0	0	0	0	0	0	0	0	0	0	0	0	0	0	0	0	0	0	0	0	0	0	0	25	0	0	0	0	0	0	0	0	0	0	0	0	0	0	0	0
91_Metabolomonas_insania	0	0	0	0	0	0	0	0	0	0	0	0	0	0	0	0	0	0	0	0	0	0	0	220	0	0	0	0	0	0	0	0	67	0	0	0	0	0	0	0	0	0	0	0	0	0	0	0	0
92_Nucleocercomonas_praelonga	0	0	0	0	0	0	0	0	0	0	49	48	56	36	43	318	520	0	60	200	103	0	0	21	6047	60	62	57	30	0	46	37	130	33	39	0	0	0	0	0	0	0	0	0	0	0	0	0	0
93_Nucleocercomonas_praelonga	33	61	0	25	0	0	0	0	24	0	0	0	0	22	0	0	0	0	0	0	0	0	0	0	0	0	0	0	0	0	0	0	182	0	0	0	0	0	21	0	149	0	0	0	0	0	0	0	0
94_Nucleocercomonas_praelonga	0	0	0	0	0	0	0	0	0	0	0	0	0	0	0	0	25	0	0	0	0	0	0	0	196	0	0	0	0	0	0	0	0	0	0	0	0	0	0	0	0	0	0	0	0	0	0	0	0
95_Nucleocercomonas_praelonga	0	0	23	0	0	0	0	0	0	0	0	0	0	0	0	213	112	0	0	0	0	0	0	0	0	0	0	0	0	0	0	0	73	0	0	0	0	0	0	0	0	0	0	0	0	0	0	0	0
96_Nucleocercomonas_praelonga	0	0	0	0	0	0	0	0	0	0	0	0	0	0	0	0	0	0	0	0	0	0	0	0	0	0	0	0	0	0	0	0	149	0	0	0	0	0	0	0	0	0	0	0	0	0	0	0	0
97_Paracercomonas_compacta	0	0	0	0	0	0	0	0	0	0	0	0	0	0	0	55	118	25	0	54	0	0	0	0	0	48	23	0	0	0	0	0	59	0	0	0	0	0	0	0	0	0	0	0	0	0	0	0	0
98_Paracercomonas_compacta	0	0	0	0	0	0	0	0	0	0	0	0	0	0	0	0	0	0	0	0	0	0	0	0	0	0	0	0	0	0	0	0	0	0	0	145	0	0	76	0	0	0	49	0	0	0	0	0	0
99_Paracercomonas_compacta	0	0	0	0	0	0	0	0	0	0	0	0	0	0	0	0	47	0	40	0	0	0	0	0	0	0	0	0	0	0	0	0	42	0	37	21	0	0	0	0	0	0	0	0	0	0	0	0	0
100_Paracercomonas_oxoniensis	0	31	0	0	0	0	0	0	0	0	0	0	0	0	73	0	24	0	0	74	0	0	0	0	0	0	0	0	0	0	95	0	62	0	150	0	0	0	0	22	23	32	0	21	0	0	0	0	0
101_Paracercomonas_sp	137	0	0	0	120	0	0	42	0	147	0	0	0	0	0	0	300	0	0	0	0	0	0	0	0	0	93	434	0	0	338	254	82	36	187	123	1254	704	30	0	324	463	252	620	0	0	0	0	0
102_Paracercomonas_sp	0	0	0	0	0	0	0	0	0	0	0	0	0	0	0	0	0	0	0	0	0	0	0	0	0	0	0	0	0	0	0	0	0	0	0	0	0	0	0	0	0	0	0	0	0	0	0	0	0
103_Paracercomonas_sp	0	33	0	0	0	0	0	0	0	0	0	0	0	54	0	0	59	0	0	47	0	0	0	0	0	0	0	0	0	0	0	0	40	0	64	30	0	0	0	0	0	0	0	0	0	0	0	0	0
104_Paracercomonas_sp	0	0	25	0	0	0	0	0	0	0	83	0	89	86	0	85	176	0	52	152	82	156	41	135	53	0	0	0	0	0	0	0	32	0	0	0	0	0	0	0	0	0	0	0	0	0	40	0	39
105_Paracercomonas_sp	33	0	68	254	108	0	0	0	0	319	36	0	0	46	0	0	0	0	0	70	0	0	0	0	0	0	0	0	0	0	0	0	1466	0	0	0	0	0	0	0	0	0	0	0	0	0	0	0	0
106_Paracercomonas_sp	33	0	0	0	42	0	0	0	0	66	0	0	0	0	0	0	23	0	0	0	0	0	0	0	0	0	76	391	0	0	157	30	29	68	134	115	173	0	0	0	72	75	120	98	0	0	0	0	0
107_Paracercomonas_sp	0	0	0	0	0	0	0	0	0	0	122	0	121	134	0	22	0	0	0	0	0	0	0	0	0	0	0	0	0	0	0	0	0	0	52	0	0	0	0	0	0	0	0	0	0	0	0	0	0
108_Paracercomonas_sp	0	0	0	0	0	0	0	0	0	0	0	0	0	0	0	0	0	0	0	0	0	0	0	0	0	0	0	0	0	0	0	0	0	0	0	0	0	0	0	0	0	0	0	0	0	0	0	0	0
109_Paracercomonas_sp	0	0	0	0	0	0	0	0	0	0	0	0	37	25	0	154	91	0	0	64	0	0	0	0	0	0	0	0	0	0	0	0	76	0	0	0	0	0	0	0	0	0	0	0	0	0	0	0	0
110_Paracercomonas_sp	0	0	0	0	0	0	0	0	0	0	0	0	0	0	0	42	64	0	30	0	0	0	0	0	0	0	0	0	0	0	0	0	385	0	38	0	0	0	0	0	0	0	0	0	0	0	0	0	0
111_Paracercomonas_sp	0	0	0	0	0	0	0	0	0	0	0	0	0	0	0	0	21	0	0	0	0	0	0	0	0	0	0	0	0	0	0	0	0	0	0	0	0	0	0	0	0	0	0	0	0	0	0	0	0
112_Paracercomonas_sp	0	0	0	0	0	0	0	0	0	0	0	0	24	0	0	0	0	0	0	0	0	0	0	0	0	0	0	0	0	0	0	0	24	0	0	0	0	0	0	0	0	0	0	0	0	0	0	0	0
113_Paracercomonas_sp	0	0	0	0	0	0	0	0	0	0	0	0	0	0	47	99	53	0	118	31	0	0	0	0	0	0	0	0	0	0	0	0	0	0	0	0	0	0	0	0	0	0	0	0	0	0	0	0	0
114_Paracercomonas_sp	0	0	0	0	0	0	0	0	0	0	0	0	0	0	0	110	33	0	0	0	0	0	0	0	0	0	0	0	0	0	0	0	22	23	0	27	0	0	0	0	0	0	0	0	0	0	0	0	0
115_Paracercomonas_sp	0	0	0	0	0	0	0	0	0	0	0	0	0	0	0	0	21	0	0	23	32	31	0	38	0	0	0	0	0	0	0	0	0	0	0	0	0	0	0	0	0	0	0	0	0	0	0	0	0
116_Paracercomonas_sp	0	0	0	0	0	0	0	0	0	0	0	0	0	0	0	32	29	0	0	0	0	0	0	0	0	0	0	0	0	0	0	0	0	0	0	0	0	0	0	0	0	0	0	0	0	0	0	0	0
117_Paracercomonas_sp	0	0	0	0	0	0	0	0	0	0	0	0	0	0	34	92	0	0	0	23	0	0	0	0	0	0	0	0	0	0	0	0	0	0	0	0	0	0	0	0	0	0	0	0	0	0	0	0	0
118_Paracercomonas_sp	0	0	0	0	0	0	0	0	0	0	0	0	0	0	21	57	29	0	52	25	0	0	0	0	0	0	0	0	0	0	0	0	0	0	0	0	0	0	0	0	0	0	0	0	0	0	0	0	0
119_Paracercomonas_virgaria	0	0	0	0	0	0	0	0	0	0	0	0	0	0	0	0	0	0	0	0	0	0	0	0	0	0	0	0	0	0	0	0	21	153	83	45	0	0	0	0	0	0	146	0	0	0	0	0	0
120_Allantion_sp	237	56	40	31	80	0	0	159	97	0	43	0	26	70	22	145	164	0	0	50	95	74	118	57	22	0	36	0	0	0	25	0	143	0	54	0	30	0	0	38	168	46	43	0	993	25	96	0	0
121_Allantion_sp	112	0	41	0	0	0	0	0	0	0	0	0	0	0	0	0	0	0	0	0	0	0	0	0	0	0	0	0	0	0	0	0	0	0	0	22	0	0	0	0	0	69	0	0	0	0	0	0	0
122_Allantion_sp	0	0	0	0	0	0	0	0	0	0	0	0	0	0	0	0	0	0	0	0	0	0	0	0	0	0	0	0	0	0	0	0	0	0	136	0	0	0	0	0	0	0	0	0	0	0	0	0	0
123_Allantion_sp	60	21	0	0	31	0	0	0	0	0	0	0	0	0	0	0	0	0	0	0	0	0	0	0	0	0	0	0	0	0	0	0	0	0	42	0	0	0	0	0	41	0	0	0	0	0	0	0	0
124_Allantion_sp	0	0	0	0	0	0	0	28	0	0	0	0	0	0	0	0	0	0	0	0	0	0	0	0	0	0	0	0	0	0	0	0	0	0	0	0	0	0	0	0	0	0	0	0	90	0	0	0	0
125_Allantion_sp	0	0	0	0	0	0	0	0	0	0	0	0	0	0	0	0	0	0	0	0	0	0	0	0	0	0	0	0	0	0	0	0	0	0	0	0	0	0	0	0	0	0	0	0	0	0	0	0	0
126_Allantion_sp	0	0	0	0	0	0	0	0	0	0	0	0	0	0	0	0	0	0	0	0	0	0	0	0	0	0	0	0	0	0	135	0	0	0	0	0	0	0	0	0	21	66	44	59	0	0	0	0	0
127_Allantion_sp	0	0	0	0	0	0	0	0	0	0	0	0	0	0	0	0	0	0	0	0	0	0	0	0	0	0	0	0	0	0	0	0	0	0	0	0	0	0	0	0	0	0	0	0	0	0	0	0	0
128_Allantion_sp	0	0	0	0	0	0	0	0	0	0	0	0	0	0	0	0	0	0	0	0	0	0	0	0	0	0	0	0	0	0	0	0	0	0	0	0	0	0	0	0	0	0	0	0	0	0	0	0	0
129_Allantion_sp	0	0	0	0	0	0	0	0	0	0	0	0	0	0	0	0	0	0	0	0	0	0	0	0	0	0	0	0	0	0	0	0	0	0	0	0	0	0	0	0	0	0	0	0	0	0	0	0	0
130_Allantion_sp	0	0	0	0	0	0	0	0	0	0	0	0	0	0	0	0	0	0	0	0	0	0	0	0	0	0	0	0	0	0	0	0	0	0	0	0	0	0	0	0	0	0	0	0	0	0	0	0	0
131_Allantion_sp	0	0	0	0	0	0	0	0	0	0	0	0	0	0	0	0	0	0	0	0	0	0	0	0	0	0	0	0	0	0	0	0	0	0	0	0	0	0	0	0	0	0	0	0	0	0	0	0	0
132_Allantion_sp	0	0	0	0	0	0	0	0	0	0	0	0	0	0	0	0	0	0	0	0	0	0	0	0	0	0	0	0	0	0	0	0	0	0	0	0	0	0	0	0	0	0	0	0	0	0	0	0	0
133_Allantion_sp	0	0	0	0	0	0	0	0	0	0	0	0	0	0	0	0	0	0	0	0	0	0	0	0	0	0	0	0	0	0	0	0	0	0	0	0	0	0	0	0	0	0	0	0	0	0	0	0	0
134_Allantion_sp	0	0	0	0	0	0	0	0	0	0	0	0	0	0	0	0	0	0	0	0	0	0	0	0	0	0	0	0	0	0	0	0	0	0	0	0	0	0	0	0	0	0	0	0	0	0	0	0	0
135_Allantion_sp	0	0	0	0	0	0	0	0	0	0	0	0	0	0	0	0	0	0	0	0	0	0	0	0	0	0	0	0	0	0	0	0	0	0	0	0	0	0	0	0	0	0	0	0	0	0	0	0	0
136_Allapsa_sp	0	0	0	0	0	0	0	0	0	0	0	0	0	0	0	0	0	0	0	0	0	0	0	0	0	0	0	0	0	0	0	0	0	0	0	0	0	0	0	0	0	0	0	0	0	0	0	0	0
137_Allapsa_sp	0	0	0	0	0	0	0	0	0	0	0	0	0	0	0	0	0	0	0	0	0	0	0	0	0	0	0	0	0	0	0	0	41	0	0	0	0	0	0	0	0	0	0	0	0	0	0	0	0
138_Allapsidae_X	3178	582	1390	1817	1866	5674	1679	5505	4547	1234	106	54	60	43	48	24	0	0	0	0	0	0	0	23	592	12429	4387	2649	4608	181	12346	10692	246	74	587	623	1169	43	56	365	3054	7178	2506	5244	2858	2843	4113	3397	5522
139_Allapsidae_X	3328	700	854	904	2191	4254	392	3354	3083	352	55	78	136	33	45	90	88	127	0	42	51	26	0	51	273	1444	350	326	981	813	7356	11975	421	37	237	173	2548	902	49	223	1404	4735	1073	1774	203	7428	5571	8064	12064
140_Allapsidae_X	567	101	206	178	464	226	85	374	369	1508	163	374	496	163	327	172	181	109	50	198	256	88	70	94	657	1881	2655	10194	4283	1379	1583	526	435	114	479	385	165	447	159	28	488	288	1304	77	34	87	96	23	71
141_Allapsidae_X	293	0	39	26	229	42	0	44	47	205	28	27	1351	64	0	0	29	57	51	0	0	0	0	0	97	106	1453	5091	53	31	267	487	271	56	296	196	68	0	42	45	264	872	1676	304	0	48	91	231	0
142_Allapsidae_X	514	69	88	99	169	255	66	411	418	34	0	0	0	0	0	0	0	0	0	0	0	0	0	0	35	385	108	193	272	23	453	200	33	0	52	61	159	0	0	32	399	605	244	424	237	519	195	135	873
143_Allapsidae_X	180	28	162	215	122	151	96	214	65	0	0	0	0	0	0	0	0	0	0	0	0	0	0	0	36	41	33	25	22	0	1051	1799	0	0	51	0	101	0	0	0	434	876	290	443	75	0	171	192	0
144_Allapsidae_X	82	65	29	0	217	397	77	462	184	0	0	0	0	0	0	0	0	0	0	0	0	0	0	0	0	0	31	0	0	0	1263	1564	23	0	244	0	329	0	0	0	242	303	64	0	0	616	117	4122	238
145_Allapsidae_X	161	0	28	0	65	21	43	35	0	45	0	0	0	0	0	74	0	0	0	82	50	56	34	32	25	0	0	0	0	0	320	326	155	77	44	0	126	0	0	0	103	25	43	38	0	0	0	0	0
146_Allapsidae_X	41	0	87	46	50	0	0	0	0	444	0	0	0	0	0	0	0	0	0	0	0	0	0	0	39	861	56	90	0	0	0	0	60	87	301	42	107	0	0	0	0	114	115	232	0	0	0	0	0
147_Allapsidae_X	0	0	0	0	0	0	0	0	0	0	32	0	61	0	0	38	64	0	0	83	0	0	0	0	0	0	40	0	0	0	0	0	134	0	22	0	0	0	0	0	0	22	0	0	0	0	0	0	0
148_Allapsidae_X	36	0	0	0	0	237	23	47	25	0	0	0	0	0	0	0	0	0	0	0	0	0	0	0	28	0	24	0	0	0	2287	0	0	0	0	0	35	0	0	0	21	300	0	0	0	0	0	0	0
149_Allapsidae_X	0	0	0	0	0	78	0	43	0	0	0	0	0	0	0	0	0	0	0	0	0	0	0	0	0	0	0	0	0	0	1038	0	0	0	0	0	0	0	0	0	0	119	0	0	0	1657	109	500	4224
150_Allapsidae_X	61	0	28	31	41	29	61	271	303	88	0	0	0	0	0	0	0	0	0	0	0	0	0	0	31	0	107	271	0	0	151	0	0	0	29	0	0	0	0	0	0	364	95	36	0	0	0	0	0
151_Allapsidae_X	0	0	0	0	24	0	0	22	0	56	43	0	26	50	0	39	0	0	0	0	0	0	0	0	0	0	0	0	0	0	0	0	34	0	36	39	34	448	0	0	74	35	0	0	0	0	0	0	0
152_Allapsidae_X	96	0	0	33	47	157	0	192	149	0	0	0	0	0	0	0	0	0	0	0	0	0	0	0	0	122	26	0	49	0	414	430	0	0	0	0	54	0	0	0	52	188	27	71	0	180	88	329	479
153_Allapsidae_X	51	21	93	68	38	252	76	333	116	0	0	0	0	0	0	0	0	0	0	0	0	0	0	0	0	0	0	0	0	0	1157	647	0	0	0	0	45	0	0	0	0	109	30	151	0	0	0	0	0
154_Allapsidae_X	112	0	0	0	48	0	0	0	0	0	0	42	79	30	0	0	55	0	0	105	0	0	0	0	53	0	0	0	0	0	0	0	286	0	0	0	41	0	0	0	0	34	0	0	0	0	0	0	0
155_Allapsidae_X	275	37	80	96	128	97	53	306	311	0	0	0	0	0	0	0	0	0	0	0	0	0	0	0	0	0	33	0	31	0	108	231	0	0	46	0	86	0	0	0	203	197	129	182	102	28	28	25	0
156_Allapsidae_X	0	0	0	0	0	0	0	0	0	0	0	0	0	0	0	0	0	0	0	0	0	0	0	0	0	0	0	0	0	0	0	0	0	0	0	0	0	0	0	0	0	0	0	0	0	0	0	0	0
157_Allapsidae_X	184	30	125	95	118	188	186	305	335	72	0	0	0	0	0	0	0	0	0	0	0	0	0	0	0	29	0	0	60	0	313	304	0	0	0	35	73	0	0	0	91	420	153	77	98	114	190	0	0
158_Allapsidae_X	72	57	0	0	163	0	0	88	83	0	0	0	0	0	0	0	0	0	0	0	0	0	0	0	27	44	22	0	35	1444	22	0	0	93	0	142	30	0	39	0	177	0	99	0	0	0	0	0	0
159_Allapsidae_X	125	24	45	80	116	192	97	266	104	0	0	0	0	0	0	0	0	0	0	0	0	0	0	0	0	0	0	0	0	0	599	318	0	0	0	0	0	0	0	0	69	44	116	75	0	0	0	0	0
160_Allapsidae_X	80	0	0	34	50	23	0	109	55	30	0	0	0	0	0	0	0	0	0	0	0	0	0	0	0	275	150	108	125	0	89	106	0	0	22	0	29	0	0	0	95	90	78	64	0	0	27	0	0
161_Allapsidae_X	0	0	21	0	0	0	0	0	0	0	34	33	66	0	0	0	0	0	0	0	0	0	0	0	27	91	57	2649	0	0	218	28	0	0	0	0	0	0	0	0	30	21	49	0	0	0	0	0	0
162_Allapsidae_X	38	0	0	0	0	0	0	0	0	0	0	26	0	40	0	22	107	0	0	23	0	0	0	0	0	0	0	0	0	0	0	0	0	0	0	31	54	0	0	0	27	38	0	0	0	0	0	0	0
163_Allapsidae_X	51	0	107	0	0	0	0	150	188	217	0	0	0	0	0	0	0	0	0	0	0	0	0	0	24	0	1104	65	0	0	0	0	0	0	0	0	0	0	0	0	0	87	0	323	0	0	0	0	0
164_Allapsidae_X	101	23	45	48	122	72	144	118	34	0	0	0	0	0	0	0	0	0	0	0	0	0	0	0	0	0	0	0	0	0	520	0	0	0	111	22	66	0	0	0	0	257	92	0	0	40	22	289	0
165_Allapsidae_X	0	0	0	0	0	0	0	0	0	0	54	62	51	72	55	131	1605	37	34	177	31	0	0	39	0	0	0	0	0	0	0	0	83	24	74	0	27	0	0	0	0	0	0	0	0	0	0	0	0
166_Allapsidae_X	80	0	57	106	47	202	0	31	0	0	0	0	0	0	0	0	0	0	0	0	0	0	0	0	0	0	0	0	0	0	671	144	0	0	0	0	0	0	0	0	0	132	0	520	0	0	0	0	0
167_Allapsidae_X	44	0	0	0	0	87	0	98	71	0	0	0	0	0	0	0	0	0	0	0	0	0	0	0	0	46	0	0	32	0	144	222	0	0	0	0	33	0	0	0	22	102	0	38	0	87	41	79	194
168_Allapsidae_X	0	0	0	0	0	0	0	0	0	0	0	0	0	0	0	0	0	0	0	0	0	0	0	0	0	0	0	0	0	0	0	0	0	0	0	0	0	0	0	0	0	0	0	0	0	0	0	0	0
169_Allapsidae_X	0	25	0	0	0	0	0	0	0	0	0	0	0	0	0	0	0	0	0	0	0	0	0	0	0	0	0	0	0	0	0	0	0	0	0	0	0	0	0	0	0	0	0	0	0	0	0	0	0
170_Allapsidae_X	0	0	0	0	0	0	0	0	0	0	0	0	0	0	0	0	0	0	0	0	0	0	0	0	0	0	0	0	0	0	0	0	0	0	0	0	0	0	0	0	0	0	0	0	0	0	0	0	0
171_Allapsidae_X	98	98	181	66	32	0	0	77	114	0	0	0	0	0	0	0	0	0	0	0	0	0	0	0	0	0	0	0	827	0	0	0	126	0	105	0	0	0	0	0	68	0	0	0	0	0	0	0	0
172_Allapsidae_X	28	0	0	0	0	58	0	40	41	0	0	0	0	0	0	0	0	0	0	0	0	0	0	0	0	0	0	0	0	0	74	58	0	0	0	0	0	0	0	0	0	70	0	26	0	132	24	91	358
173_Allapsidae_X	0	0	0	0	25	0	0	0	0	0	0	0	0	0	0	0	28	0	0	0	0	0	0	0	0	0	0	0	0	0	0	0	0	0	30	27	0	0	0	0	0	0	0	0	0	0	0	0	0
174_Allapsidae_X	0	0	0	0	0	0	0	30	0	38	0	0	0	0	0	0	0	0	0	0	0	0	0	0	0	115	92	122	67	0	65	41	0	0	0	0	0	0	0	0	0	0	0	0	0	0	0	0	0
175_Allapsidae_X	0	0	0	0	0	0	0	0	0	0	0	0	0	0	0	0	0	0	0	0	0	0	0	0	0	0	0	0	0	0	0	0	0	0	0	0	0	0	0	0	0	0	0	0	0	0	0	0	0
176_Allapsidae_X	67	0	29	0	43	66	0	79	67	0	0	0	0	0	0	0	0	0	0	0	0	0	0	0	0	0	0	0	0	0	132	145	0	0	0	0	39	0	0	0	0	115	24	0	0	84	46	0	0
177_Allapsidae_X	0	0	0	0	0	0	0	0	0	0	0	0	0	0	0	0	0	0	0	0	0	0	0	0	0	0	0	0	0	0	0	0	0	0	0	0	0	0	0	0	0	0	0	0	0	0	0	0	0
178_Allapsidae_X	0	0	0	0	0	0	0	37	0	0	0	0	0	0	0	0	0	0	0	0	0	0	0	0	0	0	0	0	0	0	114	0	0	0	0	0	0	0	0	0	0	0	43	0	0	83	73	233	39
179_Allapsidae_X	0	0	0	0	29	0	0	0	0	0	0	0	0	0	0	0	0	0	0	0	0	0	0	0	0	0	0	0	0	0	0	0	0	0	0	57	0	0	0	0	0	0	0	0	0	0	0	0	0
180_Allapsidae_X	0	0	0	0	0	0	0	0	0	0	0	0	451	21	0	0	0	0	0	0	0	0	0	0	0	0	50	199	0	0	0	0	59	0	24	0	0	0	0	0	0	0	43	0	0	0	0	0	0
181_Allapsidae_X	0	0	0	0	0	0	0	21	0	0	0	0	0	0	0	0	0	0	0	0	0	0	0	0	0	0	0	0	0	0	45	89	0	0	0	0	0	0	0	0	0	31	0	0	0	42	34	44	157
182_Allapsidae_X	0	0	0	0	0	0	0	0	0	0	0	0	0	0	0	0	0	0	0	0	0	0	0	0	0	0	0	0	0	0	0	0	0	0	0	0	0	0	0	0	0	0	0	0	0	34	43	0	44
183_Allapsidae_X	0	0	0	0	0	22	0	29	0	0	0	0	0	0	0	0	0	0	0	0	0	0	0	0	0	22	0	0	0	0	86	59	0	0	0	0	0	0	0	0	0	30	0	0	0	32	0	46	99
184_Allapsidae_X	0	0	0	0	27	0	0	35	0	0	0	0	0	0	0	0	0	0	0	0	0	0	0	0	0	0	0	0	0	0	0	0	0	0	0	0	0	0	0	0	0	0	0	0	0	0	0	0	0
185_Allapsidae_X	45	0	0	0	0	0	0	30	44	0	0	0	0	0	0	0	0	0	0	0	0	0	0	0	0	0	0	0	0	0	24	34	0	0	0	0	0	0	0	0	21	39	22	57	29	0	0	21	0
186_Allapsidae_X	0	0	79	0	21	25	0	118	0	0	0	0	0	0	0	0	0	0	0	0	0	0	0	0	0	0	0	0	0	0	576	0	0	0	0	0	0	0	0	0	0	0	0	0	0	0	0	0	0
187_Allapsidae_X	24	0	0	0	0	0	0	0	0	0	0	0	0	0	0	0	0	0	0	0	0	0	0	0	0	0	0	0	0	0	0	699	0	0	0	0	51	0	0	0	0	0	0	0	0	0	0	0	0
188_Allapsidae_X	0	0	0	0	0	0	0	47	22	0	0	0	0	0	0	0	0	0	0	0	0	0	0	0	0	0	0	0	0	0	57	45	0	0	0	0	0	0	0	0	0	0	0	0	0	0	0	0	0
189_Allapsidae_X	0	0	0	0	0	0	0	0	0	0	0	0	0	0	0	0	0	0	0	0	0	0	0	0	0	0	0	0	0	0	0	0	0	0	0	0	0	0	0	0	0	34	0	0	0	0	0	0	0
190_Allapsidae_X	23	0	0	0	0	0	0	25	0	0	0	0	0	0	0	0	0	0	0	0	0	0	0	0	0	34	0	24	0	0	33	38	0	0	0	0	0	0	0	0	22	26	0	0	0	0	0	0	0
191_Allapsidae_X	0	0	0	0	0	0	0	0	0	0	0	26	21	0	0	0	0	0	0	0	0	0	0	0	0	0	0	0	81	0	24	0	0	0	0	0	0	0	0	0	0	0	35	0	0	0	0	0	0
192_Allapsidae_X	0	0	0	0	0	34	29	616	56	0	0	0	0	0	0	0	0	0	0	0	0	0	0	0	0	0	0	0	0	0	0	0	0	0	0	0	0	0	0	0	0	0	0	0	0	0	0	0	0
193_Allapsidae_X	40	0	0	0	27	0	0	0	0	0	0	0	91	0	0	0	0	0	0	0	0	0	0	0	0	0	0	0	0	0	0	0	22	0	25	0	0	0	0	0	28	45	136	27	0	0	0	0	0
194_Allapsidae_X	0	0	0	0	0	0	0	0	0	0	0	0	0	0	0	0	0	0	0	0	0	0	0	0	0	0	0	0	0	0	0	0	0	0	34	0	0	0	0	0	0	0	0	0	0	0	0	0	0
195_Allapsidae_X	0	0	0	0	0	0	0	0	0	0	0	0	0	0	0	176	23	51	0	0	0	0	0	0	0	0	0	0	0	0	0	0	0	0	0	0	0	0	0	0	0	0	0	0	0	0	0	0	0
196_Allapsidae_X	0	0	0	0	0	0	0	0	0	0	0	0	0	0	0	0	0	0	0	0	0	0	0	0	0	121	0	409	0	0	210	0	0	0	0	0	0	0	0	0	0	0	0	0	0	0	0	0	0
197_Allapsidae_X	28	0	0	0	0	0	0	26	0	0	0	0	0	0	0	0	0	0	0	0	0	0	0	0	0	0	0	0	0	0	32	26	0	0	0	0	0	0	0	0	22	53	21	0	0	0	0	0	0
198_Allapsidae_X	0	0	0	0	0	0	0	0	0	0	0	0	0	0	0	0	0	0	0	0	0	0	0	0	0	31	0	0	0	0	0	0	0	0	27	0	0	0	0	0	0	0	0	27	0	0	0	0	0
199_Allapsidae_X	0	0	31	0	0	0	0	52	32	0	0	0	0	0	0	0	0	0	0	0	0	0	0	0	0	0	0	0	0	0	127	106	0	0	0	0	0	0	0	0	0	0	0	0	0	0	0	0	0
200_Allapsidae_X	0	0	0	0	35	0	0	0	0	0	0	0	0	0	0	0	0	0	0	0	0	0	0	0	0	68	0	109	0	0	0	444	0	0	0	0	0	0	0	0	0	0	0	0	0	0	0	0	0
201_Allapsidae_X	25	0	0	0	0	0	0	33	0	0	0	0	0	0	0	0	0	0	0	0	0	0	0	0	0	0	0	23	0	0	54	64	0	0	0	0	0	0	0	0	24	0	24	23	0	0	0	0	0
202_Allapsidae_X	0	0	30	0	0	35	0	0	23	60	0	0	0	0	0	0	0	0	0	0	0	0	0	0	0	0	0	0	0	0	72	0	0	0	0	0	0	0	0	0	0	69	0	0	0	0	0	0	0
203_Allapsidae_X	0	0	0	0	0	0	0	25	0	0	0	0	0	0	0	0	0	0	0	0	0	0	0	0	0	0	0	29	0	0	93	120	0	0	0	0	0	0	0	0	37	24	0	0	0	0	0	0	0
204_Allapsidae_X	0	0	0	0	0	0	0	0	0	0	0	0	0	0	0	0	0	0	0	0	0	0	0	0	0	0	0	0	0	0	0	0	0	0	0	0	0	0	0	0	0	0	0	0	0	0	0	0	0
205_Allapsidae_X	0	0	0	0	0	0	0	0	0	0	30	0	0	23	0	41	69	0	49	46	0	0	0	0	0	0	0	0	0	0	0	0	31	0	112	0	0	0	25	0	0	0	0	0	0	0	0	0	0
206_Allapsidae_X	0	0	0	0	22	0	0	33	0	0	0	0	0	0	0	0	0	0	0	0	0	0	0	0	0	0	0	0	0	0	0	0	0	0	0	0	0	0	0	0	0	0	0	0	0	0	0	0	0
207_Allapsidae_X	0	0	0	0	0	0	0	0	0	0	0	0	0	0	0	0	0	0	0	0	0	0	0	0	0	0	0	30	0	0	0	0	0	0	0	0	0	0	0	0	0	22	0	0	0	0	0	0	0
208_Allapsidae_X	32	0	0	0	0	0	0	25	44	0	0	0	0	0	0	0	0	0	0	0	0	0	0	0	0	0	0	0	0	0	43	0	0	0	0	0	0	0	0	0	0	45	0	0	23	66	0	0	0
209_Allapsidae_X	0	0	0	0	0	0	0	0	0	0	0	0	0	0	0	0	0	0	0	0	0	0	0	0	0	0	0	0	0	0	61	77	0	0	0	0	0	0	0	0	0	0	0	0	0	0	0	0	0
210_Allapsidae_X	0	0	0	0	0	0	0	0	0	0	0	0	0	0	0	0	0	0	0	0	34	0	0	36	0	0	0	0	0	0	0	0	0	0	0	0	0	0	0	0	0	0	0	0	0	0	0	0	0
211_Allapsidae_X	0	0	0	0	0	0	0	0	0	0	0	0	0	0	0	0	0	0	0	0	0	0	0	0	0	0	0	0	0	0	0	0	0	0	0	0	42	0	0	0	0	0	0	0	0	0	0	0	0
212_Allapsidae_X	0	0	0	0	0	0	0	0	0	0	0	0	0	0	0	0	0	0	0	0	0	0	0	0	0	0	0	0	0	0	55	0	0	0	0	0	0	0	0	0	0	0	0	0	0	0	0	0	0
213_Allapsidae_X	0	0	0	0	0	0	0	0	0	0	86	0	25	42	27	54	55	0	0	27	0	0	0	0	0	0	0	0	0	0	0	0	0	0	0	0	0	0	0	0	0	0	0	0	0	0	0	0	0
214_Allapsidae_X	0	0	0	0	0	0	0	0	0	0	0	0	0	0	0	0	0	0	0	0	0	0	0	0	0	0	0	0	0	0	0	0	0	0	0	0	0	0	0	0	0	0	0	0	0	0	0	0	0
215_Allapsidae_X	0	0	0	0	0	0	0	0	0	0	0	0	0	0	0	0	0	0	0	0	0	0	0	0	0	0	0	0	27	0	24	0	0	0	0	0	0	0	0	0	0	0	0	0	0	0	0	0	0
216_Allapsidae_X	0	0	0	0	0	0	0	0	0	0	0	0	0	0	0	0	0	0	0	0	0	0	0	0	0	0	21	63	0	0	0	21	0	0	0	0	0	0	0	0	0	27	0	0	0	0	0	0	0
217_Allapsidae_X	0	0	0	0	26	0	0	22	0	0	0	0	0	0	0	0	0	0	0	0	0	0	0	0	0	0	0	0	0	0	69	29	0	0	0	0	24	0	0	0	29	31	0	0	0	94	0	0	0
218_Allapsidae_X	0	0	0	0	0	0	0	0	0	0	0	38	0	0	0	0	0	0	0	0	0	0	0	0	0	0	0	0	0	0	0	0	0	0	0	41	0	0	0	0	0	0	0	0	0	0	0	0	0
219_Allapsidae_X	0	0	0	0	0	0	0	0	0	0	21	0	28	0	0	0	0	0	0	0	42	0	29	33	93	0	0	0	0	0	0	0	33	0	0	0	0	0	0	0	0	0	27	0	0	0	0	0	0
220_Allapsidae_X	31	0	0	0	29	0	0	38	0	0	0	0	0	0	0	0	0	0	0	0	0	0	0	0	0	0	0	0	0	0	43	25	0	0	0	0	0	0	0	0	0	0	31	0	0	0	0	0	0
221_Allapsidae_X	0	0	0	0	0	0	0	0	0	0	0	0	0	0	0	0	0	0	0	0	0	0	0	0	0	0	0	0	0	0	0	0	0	0	0	0	0	0	0	0	0	0	0	0	22	0	0	0	0
222_Allapsidae_X	0	0	0	0	0	0	0	0	0	0	0	0	0	0	0	0	0	0	0	0	0	0	0	0	0	0	0	0	0	0	0	0	0	0	0	0	0	0	0	0	0	0	0	0	0	76	0	0	226
223_Allapsidae_X	0	0	0	0	0	0	0	28	0	0	0	0	0	0	0	0	0	0	0	0	0	0	0	0	0	0	0	0	0	0	0	0	0	0	0	0	0	0	0	0	0	0	0	0	0	0	0	0	0
224_Allapsidae_X	0	0	39	0	0	0	0	59	0	232	0	0	0	0	0	0	0	0	0	0	0	0	0	0	0	0	0	0	0	0	0	0	0	0	0	0	0	0	0	0	0	0	0	0	0	0	0	0	0
225_Allapsidae_X	0	0	0	0	0	0	0	0	0	0	0	0	0	0	0	0	0	0	0	0	0	0	0	0	0	67	38	62	36	0	45	0	0	0	0	0	0	0	0	0	0	0	0	0	0	0	0	0	0
226_Allapsidae_X	0	0	0	0	0	0	0	0	0	0	0	0	0	0	0	0	0	0	0	0	0	0	0	0	0	0	0	0	0	0	25	0	0	0	0	0	0	0	0	0	0	0	0	0	0	193	0	0	30
227_Allapsidae_X	0	0	0	0	0	0	0	22	0	0	0	0	0	0	0	0	0	0	0	0	0	0	0	0	0	0	0	0	0	0	238	137	0	0	0	0	0	0	0	0	0	0	0	0	0	0	0	0	0
228_Allapsidae_X	0	0	0	0	0	0	0	0	0	0	0	0	0	0	0	0	0	0	0	0	0	0	0	0	0	0	0	0	0	0	0	0	0	0	0	0	0	0	0	0	28	0	0	0	0	0	0	0	0
229_Allapsidae_X	23	0	0	0	0	0	0	0	0	0	0	0	0	0	0	0	0	0	0	0	0	0	0	0	0	0	0	0	0	0	0	0	0	0	0	0	0	0	0	0	0	82	107	0	0	0	0	0	0
230_Allapsidae_X	0	0	0	0	0	0	0	0	0	0	0	0	0	0	0	0	0	0	0	0	0	0	0	0	0	0	0	0	0	0	0	0	0	0	0	0	0	0	0	0	0	0	0	0	0	0	0	0	0
231_Allapsidae_X	0	0	0	0	0	0	0	0	0	0	0	0	0	0	0	0	0	0	0	0	0	0	0	0	0	63	0	0	0	0	0	0	0	0	0	0	0	0	0	0	0	0	21	0	0	0	0	0	0
232_Allapsidae_X	0	0	0	0	0	0	0	0	0	0	0	0	0	0	0	0	0	0	0	0	0	0	0	0	0	0	0	0	0	0	0	27	0	0	0	0	0	0	0	0	0	0	0	0	0	0	0	69	0
233_Allapsidae_X	0	0	0	0	0	0	0	0	0	0	0	0	0	0	0	0	0	0	0	0	0	0	0	0	0	0	0	0	0	0	0	0	0	0	0	21	0	0	0	0	29	35	0	210	0	0	0	0	0
234_Allapsidae_X	0	0	0	0	0	42	0	0	0	0	0	0	0	0	0	0	0	0	0	0	0	0	0	0	0	0	0	0	0	0	237	0	0	0	0	0	0	0	0	0	0	0	0	0	0	0	0	0	0
235_Allapsidae_X	0	0	0	0	0	0	0	0	0	0	0	0	0	0	0	0	0	0	0	0	0	0	0	0	0	30	0	0	0	0	31	0	0	0	0	0	0	0	0	0	0	0	0	0	0	0	0	0	0
236_Allapsidae_X	0	0	0	0	0	0	0	0	0	0	0	0	0	0	0	0	22	0	0	0	0	0	0	0	0	0	0	0	0	0	0	0	0	0	0	0	0	0	0	0	0	0	0	0	0	0	0	0	0
237_Allapsidae_X	0	53	0	0	0	0	0	0	0	0	0	0	0	0	0	0	0	0	0	0	0	0	0	0	0	0	0	0	0	0	0	0	67	0	0	0	0	0	0	0	0	0	0	0	0	0	0	0	0
238_Allapsidae_X	0	0	0	0	0	0	0	0	0	0	0	0	0	0	0	0	0	0	0	0	0	0	0	0	0	0	0	0	0	0	29	0	0	0	0	0	0	0	0	0	0	0	0	0	0	41	0	0	191
239_Allapsidae_X	0	0	0	0	0	0	0	0	0	0	0	0	0	0	0	0	0	0	0	0	0	0	0	0	0	0	0	0	0	0	0	0	0	0	0	0	34	0	0	0	0	36	0	33	0	0	0	0	0
240_Allapsidae_X	0	0	0	0	0	0	0	0	0	0	0	0	0	0	0	0	0	0	0	0	0	0	0	0	0	0	24	214	0	0	0	0	0	0	0	0	0	0	0	0	0	0	0	0	0	0	0	0	0
241_Allapsidae_X	0	0	0	0	0	0	0	0	0	0	0	0	0	0	0	0	0	0	0	0	0	0	0	0	0	0	0	0	0	0	0	0	0	0	0	0	0	0	0	0	0	0	0	0	0	0	0	0	0
242_Allapsidae_X	0	0	0	0	0	0	0	0	0	0	0	0	0	0	0	0	0	0	0	0	0	0	0	0	0	0	0	0	0	0	32	0	0	0	0	0	0	0	0	0	0	0	0	0	0	64	0	0	167
243_Allapsidae_X	0	0	0	0	0	0	0	0	0	0	0	0	0	0	0	0	0	0	0	0	0	0	0	0	0	0	0	0	0	0	25	40	0	0	0	0	0	0	0	0	0	0	0	0	0	27	0	132	0
244_Allapsidae_X	0	0	0	0	0	0	0	0	0	0	0	0	0	0	0	0	0	0	0	0	0	0	0	0	0	0	0	0	0	0	0	0	21	0	0	0	0	0	0	0	0	0	0	0	0	0	0	0	0
245_Allapsidae_X	0	0	0	0	0	0	0	0	0	0	0	0	0	0	0	0	0	0	0	0	0	0	0	0	0	23	0	0	0	0	0	22	0	0	0	0	26	0	0	0	0	0	0	26	0	0	0	0	0
246_Allapsidae_X	0	0	0	0	0	0	0	0	0	0	0	0	0	0	0	0	0	0	0	0	0	0	0	0	0	0	0	0	0	0	0	0	0	0	0	0	0	0	0	0	0	0	0	0	0	0	0	0	0
247_Allapsidae_X	0	0	0	0	0	0	0	0	26	28	0	0	0	0	0	0	0	0	0	0	0	0	0	0	0	0	47	0	88	0	0	0	0	0	0	0	0	0	0	0	0	0	0	0	0	0	0	0	0
248_Allapsidae_X	0	0	0	0	0	0	0	0	0	0	0	0	104	0	0	0	0	0	0	0	0	0	0	0	0	0	0	0	0	0	0	0	29	0	0	0	0	0	0	0	0	0	0	0	0	0	0	0	0
249_Allapsidae_X	0	0	0	0	0	0	0	0	0	0	0	0	0	33	31	0	25	23	0	21	0	21	0	21	0	0	0	0	0	0	0	0	0	0	0	0	0	0	0	0	0	0	0	0	0	0	0	0	0
250_Allapsidae_X	0	0	0	0	0	0	0	0	0	0	0	0	0	0	0	0	0	0	0	0	0	0	0	0	0	0	0	0	0	0	0	26	0	0	0	0	0	0	0	0	0	0	0	0	0	0	0	36	0
251_Allapsidae_X	0	0	0	0	0	0	0	0	0	0	0	0	0	0	0	0	0	0	0	0	0	0	0	0	0	0	0	0	0	0	60	0	0	0	0	0	0	0	0	0	0	46	0	0	0	0	0	0	0
252_Allapsidae_X	0	0	0	0	0	0	0	68	111	68	0	0	0	0	0	0	0	0	0	0	0	0	0	0	0	0	0	0	0	0	0	0	0	0	0	0	0	0	0	0	0	0	0	0	0	0	0	0	0
253_Allapsidae_X	21	0	0	31	0	0	0	0	0	0	0	0	0	0	0	0	0	0	0	0	0	0	0	0	0	0	0	0	0	0	0	0	0	0	0	0	0	0	0	0	0	0	0	195	0	0	0	0	0
254_Allapsidae_X	0	0	0	0	0	0	0	0	0	0	0	0	0	0	0	0	0	0	0	0	0	0	0	0	0	0	0	0	0	0	53	0	0	0	0	0	0	0	0	0	0	32	0	0	0	0	0	0	0
255_Allapsidae_X	0	0	0	0	0	0	0	0	0	0	0	0	0	0	0	0	0	0	0	0	0	0	0	0	0	0	0	0	0	0	0	0	0	0	0	0	0	0	0	0	0	0	0	0	0	0	0	0	0
256_Allapsidae_X	0	0	0	0	0	0	0	0	0	0	0	0	0	0	0	0	0	0	0	0	0	0	0	0	0	0	0	0	0	0	0	0	0	0	0	0	0	0	0	0	0	0	0	0	0	0	0	0	0
257_Allapsidae_X	0	0	0	0	0	0	0	0	0	0	0	0	0	0	0	0	0	0	0	0	0	0	0	0	0	0	0	0	0	0	0	60	0	0	0	0	0	0	0	0	0	27	0	0	0	0	0	0	0
258_Allapsidae_X	0	0	0	0	0	0	0	0	0	0	0	0	0	0	0	0	0	0	0	0	0	0	0	0	0	0	0	0	0	0	26	0	0	0	0	0	0	0	0	0	0	0	0	0	0	0	0	0	0
259_Allapsidae_X	0	22	0	0	83	21	0	22	50	0	0	0	0	0	0	0	0	0	0	0	0	0	0	0	0	0	0	0	0	0	0	0	0	0	0	0	22	0	0	0	0	0	0	0	0	0	0	0	0
260_Allapsidae_X	0	0	0	0	0	0	0	0	0	0	0	0	0	0	0	0	0	0	0	0	0	0	0	0	0	0	0	0	0	0	30	23	0	0	0	0	0	0	0	0	0	23	0	0	0	0	0	0	0
261_Allapsidae_X	0	0	0	0	0	0	0	0	0	0	0	0	0	0	0	0	0	0	0	0	0	0	0	0	0	41	38	21	50	0	0	0	0	0	0	0	0	0	0	0	0	0	0	0	0	0	0	0	0
262_Allapsidae_X	0	0	0	0	0	0	0	0	0	0	39	0	0	0	22	33	37	0	0	27	0	0	0	0	0	0	0	0	0	0	0	0	0	0	0	0	0	0	0	0	0	0	0	0	0	0	0	0	0
263_Allapsidae_X	0	0	0	0	0	0	0	0	0	0	0	0	0	0	0	0	0	0	0	0	0	0	0	0	0	0	0	0	0	0	0	0	0	0	0	0	87	0	0	0	0	0	0	0	0	0	0	0	0
264_Allapsidae_X	0	0	0	0	0	0	0	0	0	0	0	0	0	0	0	0	0	0	0	0	0	0	0	0	0	0	0	0	0	0	0	0	0	0	0	0	0	0	0	0	0	0	0	197	0	0	0	0	0
265_Allapsidae_X	0	0	0	0	0	0	0	0	0	0	0	0	0	0	0	0	0	0	0	0	0	0	0	0	0	76	36	0	0	0	0	0	0	0	0	0	0	0	0	0	0	0	0	0	0	0	0	0	0
266_Allapsidae_X	0	0	0	0	0	0	0	0	0	0	0	0	0	0	0	0	0	0	0	0	0	0	0	0	0	0	0	0	0	0	140	0	0	0	0	0	0	0	0	0	0	0	0	0	0	0	0	0	49
267_Allapsidae_X	0	0	0	0	0	0	0	0	0	0	0	0	0	0	0	0	0	0	0	0	0	0	0	0	0	0	0	0	0	0	0	0	0	0	0	0	0	0	0	0	0	0	0	0	0	0	0	0	0
268_Allapsidae_X	0	0	0	0	0	0	0	0	0	0	0	0	0	0	0	0	0	0	0	0	0	0	0	0	0	91	0	0	21	0	0	0	0	0	0	0	0	0	0	0	0	0	0	0	0	0	0	0	0
269_Allapsidae_X	0	0	0	0	0	0	0	0	0	0	0	0	0	0	0	0	0	0	0	0	0	0	0	0	83	0	0	0	0	0	0	0	0	0	0	0	0	0	0	0	0	0	0	0	0	0	0	0	0
270_Allapsidae_X	0	0	0	0	0	0	0	0	21	0	0	0	0	0	0	0	0	0	0	0	0	0	0	0	0	0	0	0	0	0	0	0	0	0	0	0	0	0	0	0	0	0	0	0	0	25	0	0	0
271_Allapsidae_X	0	0	0	0	0	0	0	0	0	0	0	0	0	0	0	0	0	0	0	0	0	0	0	0	0	26	0	0	0	0	0	0	0	0	0	0	0	0	0	0	0	0	0	0	0	0	0	0	0
272_Allapsidae_X	0	0	0	0	0	0	0	0	170	0	0	0	0	0	0	0	0	0	0	0	0	0	0	0	0	0	0	0	0	0	0	0	0	0	0	0	0	0	0	0	0	0	0	0	0	0	0	0	0
273_Allapsidae_X	0	0	0	0	0	0	0	0	0	0	0	0	0	0	0	0	0	0	0	0	0	0	0	0	0	0	0	0	0	0	0	0	0	0	0	0	0	0	0	0	0	0	0	0	0	0	0	0	0
274_Allapsidae_X	0	0	0	0	0	0	0	0	0	0	0	0	0	0	0	0	0	0	0	0	0	0	0	0	0	0	0	0	0	0	0	0	0	0	0	0	0	0	0	0	0	0	0	0	0	0	0	0	0
275_Allapsidae_X	0	0	0	0	0	0	0	0	0	0	0	0	0	0	0	0	0	0	0	0	0	0	0	0	0	0	0	0	0	0	0	28	0	0	0	0	0	0	0	0	0	0	0	0	0	0	0	0	0
276_Allapsidae_X	0	0	0	0	0	0	0	0	0	0	0	0	0	0	0	0	0	0	0	0	0	0	0	0	0	47	0	0	0	0	22	0	0	0	0	0	0	0	0	0	0	0	0	0	0	0	0	0	0
277_Allapsidae_X	0	0	0	0	0	0	0	0	0	0	0	0	0	0	0	0	0	0	0	0	0	0	0	0	0	0	0	0	0	0	0	0	0	0	30	0	0	0	0	0	0	0	0	0	0	0	0	0	0
278_Allapsidae_X	0	0	0	0	0	0	0	0	0	0	0	0	0	0	0	0	0	0	0	0	0	0	0	0	0	0	0	0	0	0	0	0	0	0	0	0	0	0	0	0	0	21	0	0	0	0	0	0	0
279_Group-Te_sp	0	0	0	0	0	0	0	0	0	0	0	0	0	0	0	0	0	0	0	0	0	0	0	0	0	0	0	0	0	0	0	0	0	0	0	0	0	0	0	0	0	0	0	0	0	0	0	0	0
280_Group-Te_sp	0	0	0	0	0	0	0	0	0	0	0	0	0	0	0	0	0	0	0	0	0	0	0	0	0	0	0	0	0	0	0	0	0	0	0	0	0	0	0	0	0	0	0	0	0	0	0	0	0
281_Group_Te_sp	146	92	79	104	174	53	22	176	70	57	355	424	187	142	192	155	172	62	38	181	102	78	64	259	106	22	0	24	1948	0	249	22	202	46	99	47	119	382	23	0	188	61	412	275	0	0	154	0	0
282_Group_Te_sp	0	0	0	0	41	0	0	0	0	0	0	0	0	0	0	0	0	0	0	34	0	0	0	0	0	0	0	0	0	0	0	0	0	0	0	0	0	0	0	0	0	0	0	0	0	26	0	0	0
283_Group_Te_sp	69	0	0	34	90	0	0	52	31	22	185	289	168	87	93	113	139	0	26	146	81	69	32	209	45	0	0	0	41	0	36	0	104	0	37	0	58	55	0	0	118	30	225	67	0	0	26	0	0
284_Group_Te_sp	23	0	0	24	44	0	0	46	25	0	181	166	74	59	100	52	39	0	30	84	80	65	30	181	46	0	0	0	0	0	0	0	54	0	0	0	34	22	31	0	57	0	127	46	0	0	0	0	0
285_Group_Te_sp	0	0	0	0	0	0	0	39	0	0	0	0	0	0	0	0	0	0	0	0	0	0	0	0	0	0	0	0	136	0	42	0	0	0	0	0	0	0	0	0	0	0	0	0	0	0	0	0	0
286_Group_Te_sp	0	0	0	0	0	0	0	0	0	0	0	0	0	0	0	0	0	0	0	0	0	0	0	0	0	0	0	0	0	0	0	0	0	0	43	0	0	0	0	0	0	0	0	0	0	0	0	0	0
287_Group_Te_sp	0	0	72	0	0	0	22	0	49	718	0	0	0	0	0	24	0	0	0	0	0	0	0	0	0	0	0	0	0	0	0	0	0	0	0	0	0	0	0	0	0	0	0	0	0	0	0	0	0
288_Group_Te_sp	0	0	0	0	0	0	0	0	0	0	33	0	29	0	0	0	0	0	0	193	106	75	0	231	0	0	0	0	0	0	0	0	0	0	0	0	0	0	0	0	0	0	0	0	0	0	0	0	0
289_Group_Te_sp	0	0	0	0	0	0	0	0	0	0	0	0	0	0	0	0	0	0	0	0	0	0	0	0	0	0	0	0	0	0	29	0	0	0	0	0	0	0	0	0	27	0	25	35	0	0	0	0	0
290_Group_Te_sp	0	0	0	0	0	0	0	0	0	0	0	0	0	0	0	0	0	0	0	0	0	0	0	0	0	0	0	0	0	0	0	0	0	0	0	0	0	0	0	0	0	0	59	0	0	0	0	0	0
291_Group_Te_sp	0	0	0	0	0	0	0	0	0	0	0	0	0	0	0	0	0	0	0	0	0	0	0	0	0	0	0	0	0	0	0	0	0	0	0	344	0	0	0	0	0	0	0	0	0	0	0	0	0
292_Group_Te_sp	0	0	0	0	0	0	0	0	0	0	0	0	0	0	0	0	0	0	0	0	0	0	0	0	0	0	0	0	0	0	0	0	0	0	0	0	0	0	0	0	0	0	0	0	0	0	0	0	0
293_Group_Te_sp	0	0	0	0	0	0	0	0	0	0	0	0	0	0	0	0	0	0	0	0	0	0	0	0	0	0	0	0	0	0	0	0	0	0	0	0	0	24	0	0	0	0	30	0	0	0	0	0	0
294_Group_Te_sp	0	0	0	0	0	0	0	0	0	0	0	0	0	0	0	0	0	0	0	0	0	0	0	0	0	0	0	0	0	0	0	0	0	0	0	0	0	0	0	0	0	0	0	0	0	0	0	0	0
295_Group_Te_sp	0	0	0	0	0	0	0	0	0	0	0	0	0	0	0	0	0	0	0	0	0	0	0	0	0	0	0	0	0	0	0	0	0	0	0	0	0	0	0	0	0	0	0	0	0	0	0	0	0
296_Teretomonas_rotunda	0	0	0	0	35	0	0	0	0	0	104	105	38	0	0	38	109	0	0	307	0	0	0	173	40	0	0	0	0	0	0	0	0	0	86	22	42	0	0	0	0	26	47	0	0	0	21	0	0
297_Teretomonas_rotunda	0	0	0	0	0	0	0	0	0	0	0	0	0	0	0	0	0	0	0	0	0	0	0	0	0	0	0	0	0	0	0	0	0	0	0	0	0	0	0	0	0	0	0	0	0	0	0	0	0
298_Teretomonas_rotunda	0	0	0	0	0	0	0	0	0	0	26	0	0	0	0	0	0	0	0	48	0	0	0	50	0	0	0	0	0	0	0	0	0	0	0	0	0	0	0	0	0	0	0	0	0	0	0	0	0
299_Viridiraptor_invadens	32	0	51	0	65	0	0	0	0	0	0	0	0	0	0	29	0	0	0	33	0	0	0	0	0	0	0	0	0	0	0	0	23	0	36	29	27	0	0	0	31	37	0	100	0	0	0	0	0
300_Viridiraptor_invadens	0	0	0	0	0	0	0	0	0	23	0	0	0	0	0	0	0	0	0	0	0	0	0	0	0	0	32	153	0	0	31	0	0	0	0	24	26	0	0	0	0	0	23	0	0	0	0	0	0
301_Viridiraptor_invadens	0	0	0	0	0	0	0	0	0	0	0	0	0	0	0	0	0	0	0	0	0	0	0	0	0	0	88	0	0	0	0	0	0	0	0	0	0	0	0	0	0	0	0	0	0	0	0	0	0
302_Bodomorpha_minima	0	0	0	0	0	0	0	0	0	0	0	0	0	0	0	0	0	0	0	0	0	0	0	0	0	0	0	0	0	0	0	0	0	0	0	0	0	0	0	0	0	0	0	0	0	0	0	0	0
303_Bodomorpha_minima	0	0	0	0	0	0	0	0	0	0	0	0	0	0	0	0	0	0	0	0	0	0	0	0	0	0	0	0	0	0	0	0	0	0	0	0	0	0	0	0	0	0	0	0	0	0	0	0	0
304_Bodomorpha_sp	0	0	58	65	147	0	0	48	28	0	0	144	23	0	26	0	0	0	0	0	0	0	0	0	0	0	0	0	0	0	110	212	26	0	0	484	90	0	0	0	0	21	21	0	0	0	0	0	0
305_Bodomorpha_sp	312	32	54	67	109	377	158	520	221	0	0	0	0	0	0	0	0	0	0	0	0	0	0	0	0	161	23	22	25	0	591	803	0	0	41	23	0	0	0	0	135	805	174	224	0	0	0	0	0
306_Bodomorpha_sp	0	0	0	0	0	0	0	0	0	0	0	0	28	0	0	0	0	0	0	0	0	0	0	0	0	0	0	0	0	0	0	0	0	0	0	0	0	0	0	0	0	0	0	0	0	0	0	0	0
307_Bodomorpha_sp	70	31	91	246	68	43	94	359	295	0	0	0	0	24	0	0	0	0	0	0	0	0	0	0	155	1205	629	242	0	0	49	0	30	0	45	34	0	0	0	55	26	204	26	126	0	0	0	0	0
308_Bodomorpha_sp	45	0	0	0	36	0	0	23	0	0	0	0	0	0	0	0	0	0	0	0	0	0	0	0	0	0	0	0	0	0	0	0	0	0	0	0	30	0	0	0	51	46	0	37	0	0	0	0	28
309_Bodomorpha_sp	0	0	0	0	44	0	0	0	0	0	0	0	0	0	0	0	0	0	0	0	0	0	0	0	0	0	0	0	0	0	0	0	0	0	0	0	30	0	0	0	0	619	0	302	0	0	0	0	0
310_Bodomorpha_sp	0	0	0	0	0	0	0	0	0	0	0	0	0	0	0	55	0	0	22	0	0	0	0	0	0	0	0	0	0	0	0	0	87	0	0	0	0	0	0	0	0	0	26	0	0	0	0	0	0
311_Bodomorpha_sp	39	0	0	0	79	0	0	0	0	0	94	0	43	0	0	35	35	58	0	160	0	0	0	57	0	0	0	0	0	0	0	0	51	0	34	24	0	0	0	0	0	0	21	0	0	0	0	0	0
312_Bodomorpha_sp	0	0	0	0	46	0	0	0	0	0	0	0	0	0	0	0	0	0	0	0	0	0	0	0	0	0	0	0	0	0	0	0	0	0	0	25	0	0	0	0	0	0	0	0	0	0	0	0	0
313_Bodomorpha_sp	0	0	0	0	0	0	0	0	0	0	0	0	0	0	0	0	0	0	0	0	0	0	0	0	0	0	0	0	0	0	284	0	0	0	21	0	0	0	0	0	0	54	53	0	0	0	0	0	0
314_Bodomorpha_sp	0	0	0	0	0	0	0	0	0	0	0	0	0	0	0	0	0	0	0	0	0	0	0	0	0	0	0	0	0	0	0	0	0	0	0	0	0	0	0	0	0	0	0	0	0	0	0	0	0
315_Bodomorpha_sp	0	0	0	0	0	0	0	0	0	0	0	0	0	0	0	0	0	0	0	0	0	0	0	0	0	0	0	0	0	0	0	0	0	0	0	0	0	0	0	0	0	0	0	0	0	0	0	0	0
316_Bodomorpha_sp	0	0	0	0	0	0	0	36	0	0	0	0	0	0	0	0	0	0	34	97	0	0	0	0	0	0	0	0	0	0	0	0	0	0	0	28	0	0	0	0	0	0	0	0	0	0	0	0	0
317_Bodomorpha_sp	0	0	0	0	0	0	0	0	0	0	0	0	0	0	0	0	0	0	0	0	0	0	0	0	0	0	0	0	0	0	0	0	0	0	0	0	0	0	0	0	0	0	0	0	0	0	0	0	0
318_Bodomorpha_sp	0	0	0	35	0	0	0	0	74	0	0	0	0	0	0	0	0	0	0	0	0	0	0	0	0	0	93	23	0	0	0	0	0	0	0	0	0	0	0	0	0	0	0	0	0	0	0	0	0
319_Bodomorpha_sp	50	0	0	0	61	0	0	0	0	0	0	0	0	0	0	0	0	0	0	0	0	0	0	0	0	0	0	0	0	0	0	0	0	0	0	0	0	0	0	0	0	25	39	0	0	0	0	0	0
320_Bodomorpha_sp	0	0	0	0	0	0	0	0	0	0	0	0	0	0	0	0	0	0	0	0	0	0	0	0	0	57	0	0	0	0	0	0	0	0	0	0	0	0	0	0	0	0	0	0	0	0	0	0	0
321_Dujardina_stenomorpha	0	0	0	0	0	0	197	0	0	1106	0	0	0	0	0	0	0	0	0	0	0	0	0	0	0	87	651	0	0	0	0	0	0	0	0	0	0	0	0	0	0	0	0	0	0	0	0	0	0
322_Dujardina_stenomorpha	0	0	0	0	0	0	0	44	69	155	0	0	0	0	0	0	0	0	0	0	0	0	0	0	0	0	0	0	0	0	0	0	142	0	0	0	0	0	0	0	0	0	0	0	0	0	0	0	0
323_Glissomonadida_Clade-Y_X	0	0	0	0	0	0	0	0	0	0	0	0	0	0	0	0	0	0	0	0	0	0	0	0	0	0	0	0	0	0	0	0	0	0	0	0	0	0	0	0	0	0	0	0	0	0	0	0	0
324_Glissomonadida_Clade-Y_X	0	0	0	0	0	0	0	0	0	0	0	0	0	0	0	0	0	0	0	0	0	0	0	0	0	0	0	0	0	0	0	0	0	0	0	0	0	0	0	0	0	0	0	0	0	0	0	0	0
325_Glissomonadida_XX_sp	0	0	0	0	0	0	0	24	0	0	0	0	0	0	0	0	0	0	0	0	0	0	0	0	0	0	0	35	0	0	23	0	22	0	0	873	193	422	0	0	0	0	25	0	0	0	22	0	0
326_Glissomonadida_XX_sp	0	0	0	0	0	0	0	0	0	0	0	0	0	0	0	0	0	0	0	0	0	0	0	0	0	0	0	0	0	0	0	0	0	0	0	0	97	0	0	0	0	0	0	0	0	0	0	0	0
327_Glissomonadida_XX_sp	0	0	0	0	0	0	0	0	0	0	0	0	0	0	0	0	0	0	0	26	0	0	0	0	0	0	0	0	0	0	0	0	0	0	0	0	0	0	0	0	0	0	0	0	0	0	0	0	0
328_Glissomonadida_XX_sp	0	45	0	0	0	0	0	63	0	0	0	0	0	0	0	0	0	0	0	0	0	0	0	0	0	0	0	0	0	0	0	0	0	0	0	0	0	0	0	0	0	0	0	0	0	0	0	0	0
329_Glissomonadida_XX_sp	0	0	0	0	0	0	0	0	29	0	0	0	0	0	0	0	0	0	0	0	0	0	0	0	679	0	0	0	0	0	0	0	0	0	0	0	21	0	0	0	0	0	0	0	0	0	0	0	0
330_Glissomonadida_XX_sp	0	0	0	0	0	0	0	0	0	0	53	1056	399	51	509	0	0	0	0	0	0	0	0	0	0	0	0	0	0	0	0	0	0	0	0	0	0	0	0	0	0	0	0	0	0	0	0	0	0
331_Glissomonadida_XX_sp	0	0	0	0	0	0	0	0	0	0	65	0	0	0	0	0	0	0	0	0	0	0	0	0	0	0	0	0	0	0	0	0	0	0	0	49	0	0	0	0	184	0	0	0	0	0	0	0	0
332_Glissomonadida_XX_sp	0	0	0	0	0	0	0	0	0	0	0	0	0	0	0	0	0	0	0	0	0	0	0	0	0	0	0	0	0	0	0	0	0	0	0	0	93	0	0	0	0	0	0	0	0	0	0	0	36
333_Glissomonadida_XX_sp	0	0	0	0	0	0	0	0	0	0	0	0	0	0	0	0	0	0	0	0	0	0	0	0	0	0	0	0	0	0	0	0	0	0	0	0	0	0	0	0	0	0	0	0	0	0	0	0	0
334_Glissomonadida_XX_sp	0	0	0	0	0	0	0	0	0	729	0	0	0	0	0	0	0	0	0	0	0	0	0	0	0	704	0	113	40	0	0	0	0	0	0	0	0	0	0	0	0	0	0	0	0	0	0	0	0
335_Glissomonadida_XX_sp	28	0	33	28	23	26	0	0	0	0	57	49	35	0	0	0	27	0	0	27	0	39	0	24	374	0	0	101	0	0	0	0	28	0	0	35	0	0	0	0	21	0	0	0	0	0	0	0	0
336_Glissomonadida_XX_sp	0	0	0	0	0	0	0	0	0	0	0	0	0	0	0	0	0	0	0	0	0	0	0	0	0	0	0	0	0	0	0	0	0	0	0	0	0	0	0	0	0	0	0	0	0	0	0	0	0
337_Glissomonadida_XX_sp	0	0	0	0	0	0	0	0	0	0	0	0	0	0	0	0	0	0	0	0	0	0	0	0	0	0	0	0	0	0	0	0	0	0	0	0	0	0	0	0	0	0	0	0	0	0	0	0	0
338_Glissomonadida_XX_sp	0	0	0	0	0	0	0	0	0	0	0	0	0	0	0	0	0	0	0	0	0	0	0	0	0	0	0	0	0	0	0	0	0	0	0	0	0	0	0	0	0	0	0	0	0	0	0	0	0
339_Glissomonadida_XX_sp	0	0	0	0	53	40	0	0	0	0	0	0	0	0	0	0	0	0	0	0	0	0	0	0	0	0	0	0	0	0	0	0	0	0	0	0	27	176	0	0	0	0	0	0	0	0	0	0	0
340_Glissomonadida_XX_sp	0	0	0	0	0	0	0	0	0	0	0	0	0	0	0	0	0	0	0	0	0	0	0	0	40	0	0	0	0	0	0	0	0	0	0	0	0	0	0	0	0	0	0	0	0	0	0	0	0
341_Glissomonadida_XX_sp	0	0	0	0	0	0	0	0	0	0	87	0	44	130	217	0	0	0	170	0	0	0	0	0	0	0	0	0	0	0	0	0	0	0	0	0	0	0	0	0	0	0	0	0	0	0	0	0	0
342_Glissomonadida_XX_sp	0	0	0	0	0	0	0	0	0	0	0	0	0	0	0	0	0	0	0	0	0	0	0	0	0	0	0	0	0	0	0	0	0	0	0	0	23	0	0	0	0	0	0	0	0	0	0	0	0
343_Glissomonadida_XX_sp	0	0	0	0	0	0	0	0	0	0	0	0	0	0	0	0	0	0	0	0	0	0	0	0	0	0	0	0	0	0	0	0	0	0	0	0	0	0	0	0	0	0	0	0	0	0	0	0	0
344_Glissomonadida_XX_sp	0	0	30	0	484	0	0	0	0	0	0	0	0	0	0	0	0	0	0	0	0	0	0	0	0	0	0	0	0	0	0	0	0	0	0	0	0	0	0	0	0	0	0	0	0	0	0	0	0
345_Glissomonadida_XX_sp	0	0	0	0	0	0	0	0	0	0	0	0	0	0	0	0	0	0	0	0	0	0	0	0	0	0	0	0	0	0	0	0	0	0	0	0	0	0	0	0	0	0	0	0	0	0	0	0	0
346_Glissomonadida_XX_sp	0	0	0	0	0	0	0	0	0	0	0	0	0	0	0	0	0	0	0	0	0	0	0	0	334	0	0	0	0	0	0	0	0	0	0	0	0	0	0	0	0	0	0	0	0	0	0	0	0
347_Glissomonadida_XX_sp	0	0	0	0	0	0	0	0	0	0	0	0	0	0	0	0	0	0	0	0	0	0	0	0	0	0	0	0	0	0	0	0	0	0	0	0	0	0	0	0	24	0	0	0	0	0	0	0	0
348_Glissomonadida_XX_sp	0	0	0	0	0	0	0	0	0	0	0	0	0	0	0	0	0	0	0	0	0	0	0	0	0	0	0	0	0	0	0	0	0	0	0	0	0	0	0	0	0	0	0	0	0	0	0	0	0
349_Glissomonadida_XX_sp	0	0	0	0	0	0	0	0	0	0	0	0	0	0	0	0	0	0	0	0	0	0	0	0	0	0	0	0	0	0	222	0	0	0	0	0	0	0	0	0	0	69	25	0	0	0	0	0	0
350_Glissomonadida_XX_sp	0	0	0	0	0	0	0	0	0	0	0	0	0	0	0	0	0	0	0	0	0	0	0	0	0	0	0	0	0	0	0	0	0	0	0	0	0	324	0	0	0	0	0	0	0	0	0	0	0
351_Glissomonadida_XX_sp	0	0	0	0	0	0	0	0	0	0	0	0	0	0	0	0	0	29	0	0	0	0	0	0	0	0	0	0	0	0	0	213	0	37	0	0	0	0	43	0	0	0	0	0	0	0	0	0	0
352_Glissomonadida_XX_sp	0	0	0	0	0	0	0	0	0	0	0	0	0	0	0	0	0	0	0	0	0	0	0	0	0	0	0	0	0	0	0	0	0	0	0	0	0	0	0	0	0	0	0	0	0	0	0	0	0
353_Glissomonadida_XX_sp	0	0	0	0	0	0	0	0	0	0	0	0	0	0	0	0	0	0	0	0	0	0	0	0	0	0	0	0	0	0	0	0	0	0	0	0	0	0	0	0	0	0	0	0	0	0	0	0	0
354_Glissomonadida_XX_sp	0	0	0	0	0	0	0	0	0	0	0	0	0	0	0	0	0	0	0	0	24	0	0	0	213	0	0	0	0	0	0	0	0	0	0	0	0	0	0	0	0	0	0	0	0	0	0	0	0
355_Glissomonadida_XX_sp	0	0	0	0	0	0	0	0	0	207	0	0	0	0	0	88	0	0	21	0	0	0	0	0	0	0	0	0	0	0	0	0	0	0	0	0	0	0	0	0	0	0	0	0	0	0	0	0	0
356_Glissomonadida_XX_sp	0	0	0	0	0	0	0	0	0	0	0	0	0	0	0	0	0	0	0	0	0	0	0	0	0	0	0	0	0	0	0	0	0	0	0	0	0	260	0	0	0	0	0	0	0	0	0	0	0
357_Glissomonadida_XX_sp	0	0	0	0	0	0	0	0	0	0	0	0	0	0	0	0	0	0	0	0	234	0	0	45	0	0	0	0	0	0	0	0	0	0	0	0	0	0	0	0	0	0	0	0	0	0	0	0	0
358_Glissomonadida_XX_sp	0	0	0	0	0	0	0	0	0	0	0	0	0	0	0	0	0	0	0	0	0	0	0	0	0	0	0	0	0	0	0	0	0	0	0	0	0	0	0	0	0	0	0	0	0	0	0	0	0
359_Glissomonadida_XX_sp	0	0	0	0	0	0	0	0	0	0	0	0	0	0	0	0	0	0	0	0	0	0	0	0	0	0	0	0	0	0	0	0	0	0	0	0	0	0	0	0	0	0	0	0	0	0	0	0	0
360_Glissomonadida_XX_sp	0	0	0	0	0	0	0	0	0	0	27	34	0	0	0	0	0	0	0	0	0	0	0	0	0	0	0	0	0	0	0	0	25	0	98	0	0	0	0	0	0	0	0	0	0	0	0	0	0
361_Glissomonadida_XX_sp	0	0	0	0	0	0	0	0	0	0	0	0	0	0	0	0	0	0	0	0	0	0	0	0	0	0	0	0	0	0	0	0	0	0	0	0	0	0	0	0	0	0	0	0	0	0	0	0	0
362_Glissomonadida_XX_sp	0	0	0	0	0	0	0	0	0	0	0	0	0	0	0	0	0	0	0	0	0	0	0	0	0	0	0	0	0	0	0	0	0	0	0	0	42	0	0	0	0	0	0	0	0	0	0	0	0
363_Proleptomonas_faecicola	0	0	0	0	0	0	0	0	0	0	0	0	0	0	0	0	0	0	0	0	0	0	0	0	0	0	0	0	0	0	0	0	0	0	0	0	0	0	0	0	0	0	0	0	0	0	0	0	0
364_Flectomonas_ekelundi	23	0	0	0	27	0	0	0	0	0	91	35	116	53	39	67	171	0	32	69	0	0	0	0	0	0	0	0	0	43	0	0	103	0	0	0	47	0	32	0	62	0	0	0	0	0	0	0	0
365_Flectomonas_ekelundi	0	0	0	0	0	0	0	0	0	0	24	28	0	0	0	0	0	0	0	0	0	0	0	24	0	0	0	0	0	0	0	0	0	0	0	0	0	0	0	0	0	0	0	0	0	0	0	0	0
366_Flectomonas_ekelundi	0	0	0	0	0	0	0	0	0	0	0	0	0	0	0	0	0	0	0	0	0	0	0	0	0	0	0	0	0	0	0	0	0	0	0	0	0	0	0	0	0	0	0	0	0	0	0	0	0
367_Flectomonas_ekelundi	0	0	0	0	0	0	0	0	0	0	0	0	0	0	0	0	0	0	0	0	0	0	0	0	0	0	0	0	0	0	0	0	0	0	0	0	0	0	0	0	0	0	0	0	0	0	0	0	0
368_Mollimonas_vickermani	66	0	0	0	0	0	0	0	0	0	0	24	0	0	0	28	21	0	0	0	0	0	0	0	0	0	0	0	0	0	0	0	0	0	0	0	0	0	0	0	87	0	22	0	0	0	0	0	0
369_Mollimonas_vickermani	63	0	0	0	22	0	0	0	0	0	0	0	0	0	0	0	0	0	0	0	0	0	0	0	0	0	0	0	0	0	0	0	0	0	0	0	0	0	0	0	59	168	25	85	0	0	0	0	0
370_Mollimonas_vickermani	0	0	0	0	0	0	0	0	0	0	0	0	0	0	0	0	0	0	0	0	0	0	0	0	0	0	0	0	0	0	0	0	0	0	0	0	0	0	0	0	0	0	0	0	0	0	0	0	0
371_Mollimonas_vickermani	41	0	0	0	0	0	0	0	0	0	0	0	0	0	0	0	0	0	0	0	0	0	0	0	0	0	0	0	0	0	0	0	0	0	0	0	0	0	0	0	0	21	0	22	0	0	0	0	0
372_Mollimonas_vickermani	0	0	0	0	0	0	0	0	0	0	0	0	0	0	0	0	0	0	0	0	0	0	0	0	0	0	0	0	0	0	0	0	0	0	0	0	0	0	0	0	0	0	0	0	0	0	0	0	0
373_Mollimonas_vickermani	21	0	0	0	0	0	0	0	0	0	0	0	0	0	0	0	0	0	0	0	0	0	0	0	0	0	0	0	0	0	50	0	0	0	0	0	0	0	0	0	0	0	0	0	0	0	0	0	0
374_Neoheteromita_globosa	0	0	0	0	0	0	0	0	0	0	0	21	0	0	0	0	0	0	0	0	0	0	0	0	0	0	0	0	0	0	0	0	0	0	0	0	0	0	0	0	0	0	0	0	0	0	0	0	0
375_Neoheteromita_sp	0	0	0	0	0	0	0	0	0	0	76	33	0	0	23	40	87	0	0	26	0	0	0	0	0	0	0	0	0	0	0	0	0	0	0	0	33	0	0	0	0	0	0	0	0	0	0	0	0
376_Sandona_aporians	403	93	43	76	379	59	97	111	100	769	160	172	273	185	151	305	1232	145	153	631	404	391	188	483	1188	43	108	33	27	0	49	0	366	77	124	95	223	0	93	34	240	426	265	94	190	31	60	22	51
377_Sandona_aporians	0	0	0	0	0	0	0	0	0	0	0	0	0	0	0	0	303	0	0	126	904	1601	227	3264	483	0	0	0	0	0	0	0	0	0	0	0	0	0	0	0	0	0	0	0	0	0	0	0	0
378_Sandona_aporians	42	0	0	0	21	0	0	27	0	33	0	0	0	0	0	0	0	0	0	0	0	0	0	0	0	0	0	0	0	0	0	0	0	0	0	0	0	0	0	0	23	31	0	34	23	0	0	0	0
379_Sandona_aporians	0	0	0	0	0	0	0	0	0	0	0	0	0	0	0	0	0	0	0	0	0	0	0	0	0	0	0	0	0	0	0	0	0	0	0	0	0	0	0	0	0	0	0	0	0	0	0	0	0
380_Sandona_aporians	0	0	0	0	0	0	0	0	0	49	0	0	0	0	0	0	0	0	0	0	0	0	0	0	35	0	0	0	0	0	0	0	30	0	0	0	0	0	0	0	0	0	0	0	0	0	0	0	0
381_Sandona_aporians	0	0	0	0	0	0	0	0	0	0	0	0	0	0	0	0	0	0	0	0	0	0	0	0	0	0	0	0	0	0	0	0	0	0	0	0	0	0	0	0	0	0	0	0	0	0	0	0	0
382_Sandona_aporians	0	0	0	0	0	0	0	0	0	66	0	0	0	0	0	0	29	0	0	0	0	0	0	0	0	0	0	0	0	0	0	0	0	0	0	0	0	0	0	0	0	0	0	0	0	0	0	0	0
383_Sandona_aporians	0	0	0	0	0	0	0	0	0	0	0	0	0	0	0	0	0	0	0	0	0	0	0	0	26	0	0	0	0	0	0	0	0	0	0	0	0	0	0	0	0	0	0	0	0	0	0	0	0
384_Sandona_limna	1468	74	206	482	785	30	0	545	281	0	129	64	51	78	29	139	116	43	36	51	36	0	0	55	43	0	0	0	0	0	0	0	391	34	0	223	78	0	58	49	1147	123	746	353	23	52	363	0	39
385_Sandona_limna	0	0	0	0	0	0	0	0	0	0	0	0	0	0	0	0	0	0	0	0	0	0	0	0	0	0	0	0	0	0	0	0	0	0	0	0	0	0	0	0	0	0	0	0	0	0	0	0	0
386_Sandona_limna	34	0	0	0	0	0	0	0	0	0	0	0	0	0	0	0	0	0	0	0	0	0	0	0	0	0	0	0	0	0	0	0	0	0	0	0	0	0	0	0	29	0	0	0	0	0	0	0	0
387_Sandona_limna	0	0	0	0	0	0	0	0	0	0	0	0	0	0	0	0	0	0	0	0	0	0	0	0	0	0	0	0	0	0	0	0	0	0	0	0	0	0	0	0	0	0	0	0	0	0	0	0	0
388_Sandona_limna	0	22	24	0	0	0	0	0	0	0	0	0	0	0	0	0	0	0	0	0	0	0	0	0	0	0	0	0	0	0	0	0	0	0	0	0	0	0	0	0	52	0	0	0	0	0	0	0	0
389_Sandona_sp	891	202	238	226	788	76	0	522	558	459	499	272	554	262	235	419	987	163	150	630	926	428	262	620	2458	27	95	37	42	45	55	23	752	113	248	300	488	26	228	291	654	470	514	474	1005	63	220	158	136
390_Sandona_sp	577	97	54	134	369	0	0	174	71	0	0	0	0	0	0	140	132	0	127	54	392	320	147	547	0	0	0	0	0	0	23	0	205	84	196	414	341	22	0	33	611	989	778	781	37	0	0	0	0
391_Sandona_sp	0	0	0	0	0	0	0	0	0	0	0	0	0	0	0	0	0	0	0	0	0	0	0	0	0	0	0	0	31	0	23	0	0	0	0	0	0	0	0	0	0	0	0	0	0	0	0	0	0
392_Sandona_sp	0	0	0	0	0	0	0	0	0	0	84	0	54	0	0	0	30	43	0	21	0	0	0	0	0	0	0	0	0	0	0	0	0	0	0	0	0	0	0	0	0	0	0	0	0	0	0	0	0
393_Sandona_sp	42	29	64	0	79	0	0	78	120	0	0	33	0	0	70	0	147	0	0	162	0	0	0	36	49	0	0	0	0	0	0	0	34	28	30	0	157	0	0	35	97	0	0	0	0	32	44	0	39
394_Sandona_sp	81	0	0	0	85	0	0	42	34	0	0	29	0	0	0	40	29	0	0	0	0	0	0	0	0	0	0	0	0	0	0	0	0	0	0	48	30	0	0	0	117	112	0	0	0	0	53	0	0
395_Sandona_sp	28	25	37	31	90	0	0	80	84	0	0	0	0	0	0	0	0	0	0	0	0	0	0	0	0	0	0	0	0	0	0	0	37	0	0	0	0	0	0	0	273	0	0	31	0	0	0	0	0
396_Sandona_sp	0	0	0	0	0	0	0	0	0	0	31	63	0	0	0	77	0	0	0	0	0	0	0	0	0	0	0	0	0	0	0	0	62	21	118	0	60	0	0	0	64	0	0	0	0	0	0	0	0
397_Sandona_sp	173	0	0	0	120	136	49	0	0	0	0	0	0	0	0	0	0	0	0	0	0	0	0	0	0	0	0	0	0	0	256	309	0	0	35	37	46	0	0	0	45	142	33	0	0	0	0	0	0
398_Sandona_sp	31	0	0	0	51	0	0	0	0	0	0	0	0	0	0	0	21	0	0	0	0	0	0	0	0	0	0	0	0	0	0	0	36	0	0	24	0	0	0	0	75	21	35	0	0	0	0	0	0
399_Sandona_sp	74	0	0	0	32	0	0	0	0	0	0	0	0	0	0	0	0	0	0	0	73	37	22	107	0	0	0	0	0	0	0	0	0	0	0	0	33	0	0	0	45	57	62	43	0	0	0	0	0
400_Sandona_sp	0	0	0	0	0	0	0	0	0	0	0	0	0	0	0	0	0	0	0	0	0	0	0	0	0	0	0	0	0	0	0	0	0	0	0	0	0	0	0	0	0	0	0	0	1417	0	0	0	0
401_Sandona_sp	0	0	0	0	0	0	0	0	0	0	0	0	0	0	0	0	0	0	0	0	0	0	0	0	0	0	0	0	0	0	0	0	0	0	0	0	0	0	0	0	0	0	0	0	0	0	0	0	0
402_Sandona_sp	0	0	0	0	0	0	0	0	0	0	0	0	0	0	0	0	0	0	0	0	0	0	0	0	0	0	0	0	0	0	0	0	0	0	0	0	0	0	0	0	0	0	0	0	0	0	0	0	0
403_Sandona_sp	0	0	0	0	0	0	0	0	0	0	33	0	0	0	0	0	0	0	0	0	0	0	0	0	0	0	0	0	0	0	0	0	0	0	0	0	0	0	0	0	0	0	0	0	0	0	0	0	0
404_Sandona_sp	0	0	0	0	0	0	0	0	0	0	0	0	0	0	0	0	0	0	0	0	0	0	0	0	0	0	0	0	0	0	0	0	0	0	0	0	0	0	0	0	0	0	0	0	0	0	0	0	0
405_Sandona_sp	0	0	0	0	0	0	0	0	0	0	0	0	0	0	0	0	0	0	0	0	0	0	0	0	0	0	0	0	0	0	0	0	0	0	0	0	0	0	0	0	0	0	0	0	0	0	0	0	0
406_Sandona_sp	0	0	0	0	0	0	0	0	0	0	0	0	0	0	0	0	0	0	0	0	0	0	0	0	0	0	0	0	0	0	0	0	0	0	0	0	0	0	0	0	0	0	0	0	0	0	0	0	0
407_Sandona_sp	0	0	0	0	0	0	0	0	0	0	0	0	0	0	0	0	0	0	0	0	0	0	0	0	0	0	0	0	0	0	0	0	0	0	0	0	0	0	0	0	0	0	0	0	0	0	0	0	0
408_Sandona_sp	0	0	0	0	0	0	0	0	0	0	0	0	0	0	0	0	0	0	0	0	0	0	0	0	0	0	0	0	0	0	0	0	0	0	0	0	0	0	0	0	0	0	0	0	0	0	0	0	0
409_Sandona_sp	0	0	0	0	0	0	0	0	0	0	0	0	0	0	0	0	26	0	0	0	0	0	0	0	0	0	0	0	0	0	0	0	0	0	0	0	0	0	0	0	0	0	0	0	0	0	0	0	0
410_Sandona_sp	0	0	0	0	0	0	0	0	0	0	0	0	0	0	0	0	0	0	0	0	0	0	0	0	0	0	0	0	0	0	0	0	0	0	0	0	0	0	0	0	0	0	0	0	0	0	0	0	0
411_Sandona_sp	0	0	0	0	0	0	0	0	0	0	0	0	0	0	0	0	0	0	0	0	0	0	0	0	0	0	0	0	0	0	0	0	0	0	0	0	0	0	0	0	0	0	0	0	0	0	0	0	0
412_Sandona_sp	0	0	0	0	0	0	0	0	0	0	0	0	0	0	0	0	0	0	0	0	0	0	0	0	0	0	0	0	0	0	0	0	0	0	0	0	0	0	0	0	0	0	0	0	0	0	0	0	0
413_Sandona_sp	0	0	0	0	0	0	0	0	0	0	0	0	0	0	0	0	0	0	0	0	0	0	0	0	0	0	0	0	0	0	0	0	0	0	0	0	0	0	0	0	0	0	0	0	0	0	0	0	0
414_Sandona_sp	0	0	0	0	0	0	0	0	0	0	0	0	0	0	0	0	0	0	0	0	0	0	0	0	0	0	0	0	0	0	0	0	0	0	0	0	0	0	0	0	0	0	0	21	0	0	0	0	0
415_Sandona_sp	0	0	0	0	0	0	0	0	0	0	0	0	0	0	0	0	0	0	0	0	0	0	0	0	0	0	0	0	0	0	0	0	0	0	0	0	0	0	0	0	0	0	0	0	0	0	0	0	0
416_Sandona_sp	0	0	0	0	0	0	0	0	0	0	0	0	0	0	0	0	0	0	0	0	0	0	0	0	0	0	0	0	0	0	0	0	0	0	0	0	0	0	0	0	0	0	0	0	0	0	0	0	0
417_Sandona_sp	0	0	0	0	0	0	0	0	0	0	0	0	0	0	0	0	0	0	0	0	0	0	0	0	0	0	0	0	0	0	0	0	0	0	0	0	0	0	0	0	0	0	0	0	0	0	0	0	0
418_Sandona_sp	0	0	0	0	0	0	0	0	0	0	0	0	0	0	0	0	0	0	0	0	0	0	0	0	0	0	0	0	0	0	0	0	0	0	0	0	0	0	0	0	0	0	0	0	0	0	0	0	0
419_Sandona_sp	0	0	0	0	0	0	0	0	0	0	0	0	0	0	0	0	0	0	0	0	0	0	0	0	0	0	0	0	0	0	0	0	0	0	0	0	0	0	0	0	0	0	0	0	0	0	0	0	0
420_Sandona_sp	0	0	0	0	0	0	0	0	0	0	0	0	0	0	0	0	0	0	0	0	0	0	0	0	0	0	0	0	0	0	0	0	0	0	0	0	0	0	0	0	0	0	0	0	0	0	0	0	0
421_Sandonidae_Clade_NF-A_sp	26	0	0	0	0	0	0	0	26	0	64	97	0	26	0	35	0	0	0	25	0	0	0	0	0	0	0	0	0	0	73	0	0	0	0	0	0	0	0	0	0	0	43	55	0	0	0	0	0
422_Sandonidae_X	553	156	140	206	692	136	28	722	592	174	884	587	781	438	394	567	1096	202	274	947	2007	868	513	1847	5080	134	156	310	93	840	610	743	669	161	627	329	860	77	392	51	456	536	777	167	1214	113	311	78	445
423_Sandonidae_X	776	231	289	289	465	93	51	535	381	80	341	212	556	180	106	396	582	92	86	455	679	144	88	260	368	114	163	67	1560	572	337	638	1351	114	284	300	413	1501	121	44	679	263	928	320	45	633	1444	952	4651
424_Sandonidae_X	264	127	423	298	362	63	40	670	146	133	161	159	241	160	62	722	382	81	99	486	514	109	75	202	1500	73	61	78	2968	31	732	1220	345	235	301	492	983	1693	114	63	506	858	1372	962	49	753	925	360	695
425_Sandonidae_X	84	0	0	34	28	0	59	66	26	29	46	0	0	0	0	33	36	0	0	26	124	0	23	38	463	16631	220	294	1748	1305	245	230	94	25	80	0	421	933	21	0	193	108	406	159	0	0	51	0	443
426_Sandonidae_X	30	96	0	0	148	0	0	0	0	0	66	24	0	0	0	0	55	107	0	60	29	25	0	42	38	0	0	0	0	0	0	0	59	0	0	336	126	0	0	0	29	57	124	0	0	0	0	0	0
427_Sandonidae_X	141	50	0	49	65	27	27	55	29	0	193	139	217	162	72	118	419	47	40	345	555	403	208	596	2315	69	673	49	38	429	49	38	305	0	65	0	51	0	21	0	35	38	29	0	0	0	39	0	0
428_Sandonidae_X	88	0	0	0	0	0	0	30	30	24	142	167	244	211	192	25	0	0	0	40	0	0	0	0	117	171	2123	386	997	37	45	52	0	0	0	115	0	0	0	23	60	0	61	0	0	0	0	0	25
429_Sandonidae_X	0	0	0	0	0	0	0	0	0	0	0	0	0	0	0	0	0	0	0	0	0	0	0	0	0	0	0	0	0	0	0	0	0	0	0	0	0	0	0	0	0	0	0	0	0	0	0	0	0
430_Sandonidae_X	0	0	0	0	0	0	0	0	0	0	0	0	0	0	0	0	0	0	0	0	0	0	0	0	0	0	0	0	0	0	0	0	0	0	0	0	0	0	0	0	0	0	0	0	0	0	0	0	0
431_Sandonidae_X	228	25	36	70	42	30	0	190	166	0	25	0	36	0	0	0	27	0	37	0	0	0	0	0	0	0	0	0	0	0	0	137	0	0	34	0	120	0	0	22	119	161	39	97	0	636	878	544	3456
432_Sandonidae_X	0	0	0	0	21	0	30	55	0	0	88	98	43	74	0	67	46	0	0	21	73	23	0	26	130	0	0	313	0	0	0	0	24	0	104	31	108	0	0	0	74	131	89	121	0	0	0	0	84
433_Sandonidae_X	0	0	0	0	0	0	0	0	0	0	0	0	0	0	0	0	0	0	0	0	32	0	0	0	0	0	0	0	0	0	0	0	0	0	0	0	31	0	0	0	0	0	0	0	0	0	49	0	0
434_Sandonidae_X	0	0	0	0	0	0	0	0	0	0	0	0	0	0	0	0	0	0	0	0	0	0	0	0	0	0	0	0	0	0	0	0	0	0	0	0	0	0	0	0	0	0	0	0	0	0	0	0	0
435_Sandonidae_X	47	0	52	86	62	0	0	21	0	0	53	34	38	117	39	783	33	0	0	23	0	0	0	26	0	0	0	0	0	0	0	0	0	32	49	38	0	0	0	0	28	107	51	0	0	0	0	0	0
436_Sandonidae_X	312	29	52	51	162	77	30	215	194	36	0	0	33	0	0	0	0	0	0	0	0	0	0	0	44	106	35	45	64	63	255	292	72	0	0	0	173	0	0	23	125	206	107	72	0	266	157	125	404
437_Sandonidae_X	0	0	0	0	0	83	0	129	0	0	0	23	0	0	0	30	0	34	0	21	0	0	0	0	0	0	0	35	0	0	0	0	0	0	0	0	64	0	0	0	0	0	30	0	0	0	0	0	25
438_Sandonidae_X	356	52	214	127	341	0	0	147	64	0	124	165	151	0	51	353	39	0	59	45	105	0	0	41	1145	0	0	0	0	0	0	507	24	40	0	106	108	0	63	35	348	130	877	456	264	0	0	0	0
439_Sandonidae_X	0	0	0	0	0	0	0	0	0	0	0	0	0	0	0	0	0	0	0	0	0	0	0	0	0	0	0	0	0	0	0	0	0	0	0	0	0	0	0	0	0	0	0	0	0	0	0	0	0
440_Sandonidae_X	23	0	0	0	0	0	0	26	56	0	83	120	368	96	120	0	260	0	0	0	0	0	0	0	0	0	0	0	0	0	0	0	0	0	0	27	0	0	0	0	24	0	0	0	0	0	0	0	0
441_Sandonidae_X	0	0	0	0	0	0	0	0	0	0	0	0	0	0	0	0	0	0	0	0	0	0	0	0	74	46	4990	51	44	35	51	56	0	0	0	0	0	0	0	0	0	112	57	0	0	0	0	0	0
442_Sandonidae_X	0	0	0	0	0	0	0	0	0	0	0	0	0	0	0	0	0	0	0	0	0	0	0	0	0	0	0	0	0	0	0	0	0	0	0	0	0	0	0	0	0	0	0	0	0	0	0	0	0
443_Sandonidae_X	35	0	0	0	0	0	0	0	0	0	0	112	62	42	59	0	0	0	0	32	0	0	0	0	30	0	777	40	0	0	0	0	0	0	0	27	0	0	0	0	144	0	0	0	0	0	0	0	0
444_Sandonidae_X	0	0	0	0	0	0	0	0	0	0	0	0	0	0	0	0	0	0	0	0	0	0	0	0	0	0	0	0	0	0	0	0	0	0	0	0	0	0	0	0	0	0	0	0	0	0	0	0	0
445_Sandonidae_X	135	0	0	0	46	0	0	88	35	0	0	0	0	0	0	0	0	0	0	0	0	0	0	0	0	37	0	0	31	21	65	112	0	0	0	0	33	0	0	0	49	87	28	50	0	86	50	46	273
446_Sandonidae_X	0	0	0	0	0	0	0	0	0	0	0	0	0	0	0	0	0	0	0	0	0	0	0	0	0	0	0	0	0	0	0	0	0	0	0	0	0	0	0	0	0	0	0	0	0	0	0	0	0
447_Sandonidae_X	86	35	0	22	58	0	0	113	89	0	0	0	0	0	0	0	31	0	0	0	0	0	0	0	0	0	0	0	0	0	0	0	0	0	25	0	22	0	0	0	47	36	0	33	30	0	0	0	0
448_Sandonidae_X	0	0	33	0	0	0	0	0	0	0	0	0	0	0	0	0	0	0	0	0	0	0	0	0	0	0	0	0	0	0	0	0	0	51	0	0	0	0	0	0	0	0	0	0	0	56	61	0	75
449_Sandonidae_X	0	0	0	0	0	0	0	0	0	0	67	30	34	23	34	24	83	0	0	106	118	72	92	511	112	0	0	0	0	0	141	0	0	0	0	0	0	0	0	0	0	78	0	117	0	0	0	0	0
450_Sandonidae_X	0	0	0	0	39	0	0	0	0	0	0	0	0	0	0	0	0	0	0	0	0	0	0	0	0	0	0	0	0	0	0	0	0	0	0	0	0	0	0	0	0	34	0	0	0	0	0	0	0
451_Sandonidae_X	45	22	48	36	45	0	0	49	159	64	76	124	50	28	35	87	166	0	37	59	72	0	0	0	36	0	0	0	0	0	0	0	25	29	0	0	106	0	55	0	31	0	69	0	0	0	0	0	0
452_Sandonidae_X	0	0	0	0	0	0	0	0	0	0	0	0	0	0	0	0	0	0	0	0	0	0	0	0	0	0	0	0	0	0	0	0	0	0	0	0	0	0	0	0	0	0	0	0	0	0	0	0	0
453_Sandonidae_X	0	0	0	0	0	0	0	0	0	0	0	0	37	37	44	21	0	0	0	0	0	0	0	0	0	0	0	0	0	0	0	0	0	0	0	0	0	0	0	0	26	0	0	0	0	0	0	0	0
454_Sandonidae_X	63	0	44	29	45	0	0	24	126	0	0	0	0	0	0	0	0	0	0	0	0	0	0	0	0	0	0	0	0	0	0	0	0	0	0	0	36	0	0	0	36	34	0	0	0	0	0	0	0
455_Sandonidae_X	26	0	0	0	0	22	0	77	39	0	0	0	0	0	0	0	0	0	0	0	0	0	0	0	0	0	0	0	0	0	0	31	0	0	0	0	26	0	0	0	23	0	0	21	0	88	76	155	867
456_Sandonidae_X	0	0	0	0	0	0	0	0	0	28	0	0	0	0	0	0	0	0	0	0	0	0	0	0	0	0	0	0	0	0	0	0	0	0	0	0	0	0	0	0	0	0	0	0	0	0	0	0	0
457_Sandonidae_X	0	0	0	0	0	0	0	0	0	0	29	43	32	37	37	0	0	0	0	0	0	0	0	0	0	0	0	0	0	0	0	0	0	0	0	0	0	0	0	0	0	0	73	0	0	0	0	0	0
458_Sandonidae_X	38	0	0	0	0	0	0	0	0	0	0	0	22	0	0	0	0	0	0	0	0	0	0	0	0	0	0	0	0	0	0	0	0	0	0	0	0	0	0	0	23	0	26	0	0	0	0	0	0
459_Sandonidae_X	0	0	0	0	0	0	0	0	0	0	0	0	0	0	0	0	0	0	0	0	0	0	0	0	0	0	0	0	0	0	0	0	0	0	0	0	0	0	0	0	0	0	0	0	0	27	55	21	60
460_Sandonidae_X	0	0	0	0	0	0	0	0	0	0	0	0	0	0	0	0	0	0	0	0	0	0	0	0	23	0	1895	0	0	0	23	0	0	0	0	0	0	0	0	0	0	0	0	0	0	0	0	0	0
461_Sandonidae_X	0	0	0	0	0	0	0	0	0	0	0	0	0	0	0	0	0	0	0	0	0	0	0	0	0	0	0	0	0	0	0	0	0	0	0	25	0	0	0	0	0	0	0	0	0	0	0	0	0
462_Sandonidae_X	0	0	0	0	0	0	0	0	0	0	0	0	0	0	0	0	0	0	0	0	0	0	0	0	0	0	0	0	0	0	0	0	0	0	0	0	0	0	0	0	0	0	57	0	0	0	0	0	0
463_Sandonidae_X	0	0	0	0	35	0	0	0	0	0	0	0	0	0	0	0	0	0	0	0	0	0	0	0	0	0	0	0	0	0	0	0	0	0	0	0	0	0	0	0	90	66	119	0	0	0	0	0	0
464_Sandonidae_X	0	0	0	0	0	0	0	0	0	0	0	0	0	0	0	0	0	0	0	0	0	0	0	0	0	0	0	0	0	0	0	0	0	0	0	0	0	0	0	0	0	0	0	0	1701	0	0	0	0
465_Sandonidae_X	0	0	0	0	0	0	0	0	0	0	0	0	0	0	0	0	0	0	0	0	0	0	0	0	23	0	0	0	1529	0	0	0	0	0	0	0	0	0	0	0	0	0	0	0	0	0	0	0	0
466_Sandonidae_X	0	0	0	0	0	0	0	57	0	0	0	0	0	0	0	0	0	0	0	0	0	0	0	0	0	0	0	0	66	0	78	110	0	0	0	0	29	0	0	0	26	42	43	44	0	29	25	30	50
467_Sandonidae_X	0	0	0	0	0	0	0	0	0	0	0	0	0	0	0	0	0	0	0	0	0	0	0	0	0	0	0	0	0	0	0	0	0	0	0	0	0	0	0	0	0	0	0	0	0	0	0	0	0
468_Sandonidae_X	25	0	0	0	0	0	0	0	0	0	25	37	0	0	0	0	0	0	0	0	0	0	0	0	0	0	163	0	0	0	0	359	0	0	0	0	27	0	0	0	0	0	89	0	0	0	0	0	0
469_Sandonidae_X	0	0	0	0	0	0	0	0	0	0	29	0	39	0	0	0	0	0	0	0	0	0	0	0	0	0	0	0	0	0	0	0	0	0	0	0	0	0	0	0	0	0	0	0	0	0	0	0	0
470_Sandonidae_X	0	0	0	0	0	0	0	0	35	53	0	0	0	0	0	0	0	0	0	0	0	0	0	0	41	0	0	0	0	0	0	0	21	0	0	0	0	0	0	24	0	0	0	24	0	0	0	0	0
471_Sandonidae_X	0	0	0	0	0	0	0	0	0	0	0	0	0	0	0	0	0	0	0	0	0	0	0	0	0	0	0	0	0	0	0	0	0	0	0	0	0	0	0	0	0	0	0	0	0	0	0	0	0
472_Sandonidae_X	0	0	0	0	0	0	0	0	0	0	49	21	38	33	44	0	0	0	0	0	0	0	0	0	0	0	0	0	0	0	0	0	0	0	0	0	0	0	0	0	0	0	0	0	0	0	0	0	0
473_Sandonidae_X	0	0	0	0	0	0	0	0	0	0	0	0	0	0	0	0	185	0	0	0	0	0	0	43	68	0	0	0	0	0	0	0	0	0	188	0	0	0	0	0	0	0	0	0	0	0	0	0	0
474_Sandonidae_X	0	0	0	0	0	0	0	0	0	0	0	0	0	0	0	47	0	0	33	0	0	0	0	0	0	0	0	0	0	0	0	0	0	0	0	0	29	0	0	0	0	0	0	0	0	0	0	0	0
475_Sandonidae_X	0	0	0	0	0	0	0	0	0	0	0	0	0	0	0	0	0	0	0	0	0	0	0	0	0	0	0	0	0	0	0	0	0	0	0	0	0	0	0	0	0	0	0	0	0	0	0	0	0
476_Sandonidae_X	27	0	0	0	0	0	0	0	0	0	42	0	65	0	36	0	0	0	0	0	0	0	0	0	0	0	0	0	0	0	0	0	0	0	0	0	0	0	0	0	0	0	0	0	0	0	0	0	0
477_Sandonidae_X	0	0	0	0	0	0	0	0	0	0	212	200	324	203	175	0	0	0	0	44	0	0	0	0	0	0	0	0	0	0	0	0	0	0	0	0	0	0	0	0	0	0	0	0	0	0	0	0	0
478_Sandonidae_X	71	37	81	24	31	0	0	60	80	0	0	0	0	0	0	0	0	0	0	0	0	0	0	0	0	0	0	0	469	0	0	0	62	0	60	0	0	0	0	0	58	0	0	0	0	0	0	0	0
479_Sandonidae_X	0	0	0	0	0	0	0	0	0	0	0	0	0	0	0	0	0	0	0	0	0	0	0	0	0	0	0	0	0	0	0	0	0	0	0	0	0	0	0	0	0	0	0	0	0	0	0	0	0
480_Sandonidae_X	0	0	0	0	0	0	0	0	0	0	0	0	0	0	0	0	0	0	0	0	0	0	0	0	22	0	0	0	0	0	0	0	0	0	0	0	0	0	0	0	0	0	25	0	0	0	0	0	0
481_Sandonidae_X	37	0	0	0	0	0	0	0	0	0	0	0	0	0	0	0	0	0	0	0	0	0	0	0	0	0	0	0	0	0	0	0	0	0	0	0	0	0	0	0	33	45	0	40	0	0	0	0	0
482_Sandonidae_X	0	0	0	0	0	0	0	0	0	0	0	28	0	0	0	0	0	0	0	0	0	0	0	0	0	0	0	0	0	0	0	0	0	0	0	0	0	0	0	0	0	0	0	0	0	0	0	0	0
483_Sandonidae_X	25	0	0	0	0	0	0	0	0	0	0	0	0	0	0	0	0	0	0	0	0	0	0	0	0	0	0	0	0	0	0	0	0	0	0	0	0	0	0	0	0	0	31	0	0	0	0	0	0
484_Sandonidae_X	0	0	0	0	0	0	0	0	0	0	36	0	133	0	0	0	0	0	0	0	0	0	0	0	0	0	0	0	0	0	0	0	653	0	0	0	0	0	0	0	0	0	0	0	0	0	0	0	0
485_Sandonidae_X	0	0	0	0	0	0	0	0	0	0	42	77	79	25	68	0	0	0	0	0	0	0	0	0	0	0	0	0	0	0	0	0	0	0	0	0	0	0	0	0	0	0	0	0	0	0	0	0	0
486_Sandonidae_X	0	0	0	0	0	0	0	0	0	0	0	0	0	0	0	0	0	0	0	0	0	0	0	0	0	691	0	0	46	0	0	0	0	0	0	0	0	0	0	0	0	0	0	0	0	0	0	0	39
487_Sandonidae_X	31	0	0	0	0	0	0	21	0	0	0	0	0	0	0	0	0	0	0	0	0	0	0	0	0	0	0	0	0	0	0	0	0	0	0	0	0	0	0	0	0	0	0	0	0	0	0	0	0
488_Sandonidae_X	0	0	0	0	21	0	0	0	0	0	0	0	28	36	0	0	0	0	0	0	0	0	0	0	0	0	0	0	0	0	0	0	0	26	0	0	0	0	0	0	0	0	0	0	0	0	0	0	0
489_Sandonidae_X	0	0	0	0	0	0	0	0	0	0	85	82	166	93	130	0	0	0	0	0	0	0	0	0	0	0	0	0	0	0	0	0	0	0	0	0	0	0	0	0	0	0	0	0	0	0	0	0	0
490_Sandonidae_X	0	0	0	0	0	0	0	0	0	0	0	0	0	0	0	0	0	0	0	0	0	0	0	0	0	0	0	0	0	0	0	0	0	0	0	0	0	0	0	0	0	0	0	0	0	0	0	0	0
491_Sandonidae_X	0	0	0	0	0	0	0	0	0	0	31	0	0	22	0	0	0	0	0	0	0	0	0	0	0	0	0	0	0	0	0	0	0	0	44	0	41	0	0	0	0	68	0	51	0	0	0	0	23
492_Sandonidae_X	0	0	0	0	0	0	0	0	0	0	0	0	0	0	0	0	0	0	0	0	0	0	0	0	0	0	0	0	0	0	0	0	0	0	0	0	0	0	0	0	0	0	0	0	0	0	0	0	0
493_Sandonidae_X	0	0	0	0	0	0	0	0	0	0	0	24	0	0	0	0	0	0	0	0	0	0	0	0	0	0	0	0	0	0	0	0	0	0	0	29	0	0	0	0	0	0	0	0	0	0	0	0	0
494_Sandonidae_X	0	0	0	0	0	0	0	0	0	0	0	0	0	0	0	0	0	0	0	0	0	0	0	0	0	0	0	0	0	0	0	0	0	0	0	0	0	0	0	0	0	0	0	0	0	0	0	0	0
495_Sandonidae_X	0	0	0	0	0	0	0	0	0	0	0	0	0	0	0	0	0	0	0	0	0	0	0	0	0	0	0	0	0	0	0	0	0	0	0	0	0	0	0	0	0	0	0	0	0	0	0	0	0
496_Sandonidae_X	0	0	0	0	0	0	0	0	0	0	35	28	42	0	0	0	0	0	0	0	0	0	0	0	22	0	0	0	0	0	0	0	0	0	0	0	0	0	0	0	0	0	0	0	0	0	0	0	0
497_Sandonidae_X	0	0	0	0	0	0	0	0	0	0	0	0	0	0	0	0	0	0	0	0	0	0	0	0	0	0	0	0	0	0	0	0	0	0	0	0	26	0	0	0	0	0	0	0	0	0	0	0	53
498_Sandonidae_X	0	0	0	0	0	0	0	0	0	0	0	0	0	0	0	0	0	0	0	0	0	0	0	0	0	0	0	0	0	0	0	0	0	0	0	0	0	0	0	0	0	0	0	0	0	24	0	21	262
499_Sandonidae_X	0	0	0	0	0	0	0	0	0	0	0	0	0	0	0	0	0	0	0	0	0	0	0	0	0	0	0	0	57	0	0	0	0	0	0	0	0	0	0	0	0	0	0	0	0	0	0	0	0
500_Sandonidae_X	0	0	0	0	0	0	0	0	0	0	64	56	159	38	50	0	0	0	0	0	0	0	0	0	0	0	0	0	0	0	0	0	0	0	0	0	0	0	0	0	0	0	0	0	0	0	0	0	0
501_Sandonidae_X	23	23	0	0	53	0	0	0	0	0	0	0	0	0	0	318	0	0	0	24	0	0	0	0	0	0	0	0	0	0	0	0	0	0	0	0	0	0	0	0	0	0	0	0	0	0	0	0	0
502_Sandonidae_X	0	0	0	0	0	0	0	0	0	0	27	0	25	0	0	0	0	0	0	0	0	0	0	0	0	0	0	0	0	0	0	0	0	0	0	0	0	0	0	0	0	0	0	0	0	0	0	0	0
503_Sandonidae_X	0	0	0	0	0	0	0	0	0	0	0	0	0	0	0	0	0	0	0	0	0	46	0	23	487	0	0	0	0	0	0	0	0	0	0	0	0	0	0	0	0	0	0	0	0	0	0	0	0
504_Sandonidae_X	0	0	0	0	0	0	0	0	0	0	0	0	37	28	0	0	0	0	0	0	0	0	0	0	0	0	0	0	0	0	0	0	0	0	0	0	0	0	0	0	0	0	0	0	0	0	0	0	0
505_Sandonidae_X	0	0	0	0	0	0	0	0	0	0	0	0	0	0	0	0	0	0	0	0	0	0	0	0	0	0	0	0	0	0	0	0	0	0	0	0	0	0	0	0	0	0	0	0	0	0	0	0	0
506_Sandonidae_X	0	0	0	0	0	0	0	0	0	0	0	0	0	0	0	0	0	0	0	0	0	0	0	0	0	0	0	0	0	0	0	0	0	0	0	0	37	0	0	0	0	0	0	0	0	0	0	0	0
507_Sandonidae_X	0	0	0	0	0	0	0	0	0	0	0	0	0	0	0	0	0	0	0	0	0	0	0	0	26	0	0	0	0	0	0	0	0	0	0	0	0	0	0	0	0	0	0	0	0	0	0	0	0
508_Sandonidae_X	0	0	0	0	0	0	0	0	0	0	0	0	0	0	0	0	38	0	0	46	59	0	0	0	21	0	0	0	0	0	0	0	0	0	0	0	0	0	0	0	0	0	0	0	0	0	0	0	0
509_Sandonidae_X	0	0	0	0	0	0	0	0	0	0	0	0	0	0	0	0	0	0	0	0	36	0	0	0	0	0	0	0	0	0	0	0	0	0	0	0	0	0	0	0	0	0	0	0	0	0	0	0	0
510_Sandonidae_X	25	0	0	0	0	0	0	0	0	0	0	0	0	0	0	0	0	0	0	0	0	0	0	0	0	0	0	0	0	0	0	0	0	0	0	0	0	0	0	0	0	0	0	0	0	0	22	0	0
511_Sandonidae_X	0	0	0	0	0	0	0	0	0	0	0	0	0	0	0	0	0	0	0	0	0	0	0	0	0	0	0	0	0	0	0	0	0	0	0	0	0	0	0	0	0	0	0	0	0	0	0	0	0
512_Sandonidae_X	37	0	0	0	0	0	0	0	0	0	0	0	0	0	0	326	0	0	0	0	0	0	0	0	0	0	0	0	0	0	0	0	0	0	0	0	0	0	0	0	0	0	62	0	0	0	0	0	0
513_Sandonidae_X	0	0	0	0	0	0	0	0	0	0	0	0	0	0	0	0	0	0	0	0	0	0	0	0	0	0	0	0	0	0	0	195	0	0	0	0	0	0	0	0	0	250	0	0	0	0	0	0	0
514_Sandonidae_X	0	0	0	0	0	0	0	0	0	0	0	0	0	0	0	0	0	0	0	0	0	0	0	0	0	0	0	0	0	0	0	0	0	0	0	0	0	0	0	0	0	0	0	0	0	0	0	0	0
515_Sandonidae_X	0	0	0	0	0	0	0	0	0	21	48	76	49	32	0	0	0	0	0	0	0	0	0	0	0	0	0	0	0	0	0	0	0	0	0	0	0	0	0	0	0	0	0	0	0	0	0	0	0
516_Sandonidae_X	0	0	0	0	0	0	0	0	0	0	82	38	161	63	89	0	0	0	0	0	0	0	0	0	0	0	0	0	0	0	0	0	0	0	0	0	0	0	0	0	0	0	0	0	0	0	0	0	0
517_Sandonidae_X	23	0	0	0	0	0	0	0	0	0	0	0	0	0	0	0	0	0	0	0	0	0	0	0	0	0	0	0	0	0	0	0	0	0	0	0	0	0	0	0	0	0	0	0	0	0	0	0	0
518_Sandonidae_X	0	0	0	0	0	0	0	0	22	0	0	0	0	0	0	0	0	0	0	0	0	0	0	0	0	0	0	0	0	0	0	35	0	0	0	0	0	0	0	0	0	0	0	0	0	0	0	0	0
519_Sandonidae_X	0	0	0	0	0	0	0	0	0	0	0	0	0	0	0	0	0	0	0	0	0	0	0	0	0	0	0	0	0	0	0	0	229	0	53	0	0	0	0	0	0	45	46	0	0	0	0	0	0
520_Sandonidae_X	0	0	0	0	0	0	0	0	0	0	0	0	0	0	0	0	0	0	0	0	0	0	0	0	0	0	0	0	0	0	0	0	0	0	0	0	0	0	0	0	0	0	0	0	0	0	0	0	0
521_Sandonidae_X	0	0	0	0	0	0	0	0	0	0	0	0	0	0	0	0	0	0	0	0	0	0	0	0	0	0	0	0	0	0	0	0	0	0	0	0	0	0	0	0	0	0	0	0	0	0	0	0	0
522_Sandonidae_X	0	0	0	0	0	0	0	0	0	0	0	0	0	0	0	0	0	0	0	0	0	0	0	0	0	0	0	0	0	0	0	0	0	0	0	0	0	0	0	0	0	0	0	0	0	0	0	0	0
523_Sandonidae_X	0	0	0	0	0	0	0	0	0	0	0	0	0	0	0	0	0	0	0	0	0	0	0	0	0	0	0	0	0	0	0	30	0	0	0	0	0	0	0	0	0	0	0	0	0	0	0	0	22
524_Sandonidae_X	0	0	0	0	25	0	0	0	0	0	0	0	0	0	0	0	0	0	0	0	0	0	0	0	0	0	0	0	0	0	0	74	0	0	0	0	0	0	0	0	0	0	25	37	0	0	0	0	0
525_Sandonidae_X	0	0	0	0	0	0	0	0	0	0	0	0	0	0	0	0	0	0	0	0	0	0	0	0	0	0	259	0	0	0	0	0	0	0	0	0	0	0	0	0	0	0	0	0	0	0	0	0	0
526_Sandonidae_X	0	0	0	0	0	0	0	0	0	0	0	0	0	0	0	0	0	0	0	0	0	0	0	0	0	0	0	60	0	0	27	41	0	0	0	0	0	0	0	0	32	0	0	0	0	0	0	0	0
527_Sandonidae_X	0	0	0	0	22	0	0	0	0	0	0	0	0	0	0	0	0	0	0	0	0	0	0	0	0	0	0	0	0	0	0	0	0	0	0	73	0	0	0	0	55	71	103	0	0	0	0	0	0
528_Sandonidae_X	0	0	0	0	0	0	0	0	0	0	0	0	0	0	0	0	0	0	0	0	0	0	0	0	0	0	0	0	0	0	0	0	0	0	0	0	0	0	0	0	0	0	0	0	0	0	0	0	0
529_Sandonidae_X	0	0	0	0	0	0	0	0	0	143	0	0	0	0	0	0	0	0	0	0	0	0	0	0	0	0	0	0	0	0	0	0	0	0	0	0	0	0	0	0	0	0	0	0	0	0	0	0	0
530_Sandonidae_X	0	0	0	0	0	0	0	0	0	0	0	0	0	0	0	0	0	0	0	0	0	0	0	0	0	0	0	0	0	0	0	0	0	0	0	0	0	0	0	0	0	0	0	0	0	0	0	0	0
531_Sandonidae_X	0	0	0	0	0	0	0	0	0	0	0	0	0	0	0	0	0	0	0	0	0	0	0	0	0	0	0	0	0	0	0	0	0	0	0	0	0	0	0	0	0	0	28	0	0	0	0	0	0
532_Sandonidae_X	0	0	0	0	0	0	0	0	0	0	0	0	0	0	0	0	0	0	0	0	0	0	0	0	0	0	0	0	0	0	0	0	0	0	0	0	0	0	0	0	0	0	0	0	0	0	0	0	0
533_Sandonidae_X	0	0	0	0	0	0	0	0	0	0	0	0	0	0	0	0	0	0	0	0	0	0	0	0	0	0	0	0	0	0	0	0	0	0	0	0	0	0	0	0	0	0	0	0	0	0	0	0	0
534_Sandonidae_X	0	0	0	0	0	0	0	0	0	0	0	0	0	0	0	0	0	0	0	0	0	0	0	0	0	0	0	0	0	0	0	0	0	0	0	0	0	0	0	0	0	0	0	0	0	0	0	0	0
535_Sandonidae_X	0	0	0	0	0	0	0	0	0	0	0	0	0	0	0	0	0	0	0	0	0	0	0	0	0	0	0	0	0	0	0	0	0	0	0	0	0	0	0	0	0	0	0	0	0	0	0	0	0
536_Sandonidae_X	0	0	0	0	0	0	0	0	0	0	0	0	44	0	36	0	0	0	0	0	0	0	0	0	0	0	0	0	0	0	0	0	0	0	0	0	0	0	0	0	0	0	0	0	0	0	0	0	0
537_Sandonidae_X	0	0	56	0	35	0	0	22	0	0	0	0	0	0	0	0	0	0	0	0	0	0	0	0	0	0	0	0	0	0	0	25	0	0	0	0	0	0	0	0	0	0	54	0	0	0	0	0	0
538_Sandonidae_X	0	0	0	0	0	0	0	0	0	0	0	0	0	0	0	0	0	0	0	0	0	0	0	0	0	0	0	0	0	0	0	0	0	0	0	0	0	0	0	0	0	0	0	0	0	0	0	0	0
539_Sandonidae_X	0	0	0	0	0	0	0	0	0	0	0	0	0	0	0	0	0	0	0	0	0	0	0	0	0	0	0	0	0	0	0	0	0	0	0	0	0	0	0	0	0	0	0	0	0	0	0	0	0
540_Sandonidae_X	0	0	0	0	0	0	0	0	0	0	0	0	0	0	0	0	0	0	0	0	0	0	0	0	0	0	0	0	0	0	0	0	0	0	0	0	0	0	0	0	0	0	0	0	0	0	0	0	0
541_Sandonidae_X	0	0	0	0	0	0	0	0	0	0	0	0	0	0	0	147	0	0	0	0	0	0	0	0	0	0	0	0	0	0	0	0	0	0	29	24	0	0	0	0	0	0	0	0	0	0	0	0	0
542_Sandonidae_X	0	0	0	0	0	0	0	0	0	0	0	0	0	0	0	0	0	0	0	0	0	0	0	0	0	267	0	0	0	0	0	0	0	0	0	0	0	0	0	0	0	0	0	0	0	0	0	0	0
543_Sandonidae_X	0	0	0	0	0	0	0	0	0	0	0	0	0	0	0	0	0	0	0	0	0	0	0	0	0	0	0	0	0	0	0	0	0	0	0	0	0	0	0	0	0	0	0	0	0	0	0	0	0
544_Sandonidae_X	0	0	0	0	0	0	0	0	0	0	0	0	0	0	0	0	0	0	0	0	0	0	0	0	0	0	56	0	23	0	0	0	0	0	0	0	0	0	0	0	0	0	0	0	0	0	0	0	0
545_Sandonidae_X	0	0	0	0	0	0	0	0	0	0	0	0	0	0	0	0	21	0	0	255	0	0	0	0	0	0	0	0	0	0	0	0	0	0	0	0	0	0	0	0	0	0	0	0	0	0	0	0	0
546_Sandonidae_X	0	0	21	0	0	0	0	0	0	0	0	0	0	0	0	0	0	0	0	0	0	0	0	0	0	0	0	0	0	0	0	0	0	0	0	0	0	0	0	0	58	69	0	115	0	0	0	0	0
547_Sandonidae_X	0	0	0	0	0	0	0	0	0	0	0	0	0	0	0	0	0	0	0	0	0	0	0	0	0	0	0	0	0	0	0	0	0	0	0	0	0	0	0	0	0	0	0	0	0	0	0	0	0
548_Sandonidae_X	0	0	0	0	0	0	0	0	0	0	0	0	0	0	0	0	0	0	0	0	0	0	0	0	0	0	0	0	0	0	0	0	0	0	0	0	0	0	0	0	0	0	0	0	0	0	0	0	0
549_Sandonidae_X	0	0	0	0	0	0	0	0	0	0	0	0	0	0	0	0	0	0	0	0	0	0	0	0	0	0	0	0	0	0	0	0	0	0	0	0	0	0	0	0	0	0	0	0	0	0	0	0	0
550_Sandonidae_X	0	0	0	0	0	0	0	0	0	0	0	0	0	0	0	0	0	0	0	0	0	0	0	0	0	0	0	0	0	0	0	0	0	0	0	0	0	0	0	0	0	0	0	0	0	0	0	0	0
551_Sandonidae_X	0	0	0	0	0	0	0	0	0	0	0	0	0	0	0	0	0	0	0	0	0	0	0	0	0	0	0	0	0	0	0	0	0	0	0	0	0	0	0	0	0	0	0	0	0	0	0	0	0
552_Sandonidae_X	0	0	0	0	0	0	0	0	0	0	0	0	0	0	0	0	0	0	0	0	0	0	0	0	0	0	0	0	0	0	0	0	0	0	0	0	0	0	0	0	0	0	0	0	0	0	0	0	0
553_Sandonidae_X	0	0	0	0	0	0	0	0	0	0	0	0	22	22	22	0	0	0	0	0	0	0	0	0	0	0	0	0	0	0	0	0	0	0	0	0	0	0	0	0	0	0	0	0	0	0	0	0	0
554_Sandonidae_X	0	0	0	0	0	0	0	0	0	0	0	0	0	0	0	0	0	0	0	0	0	0	0	0	0	0	0	0	0	0	0	0	0	0	0	0	0	0	0	0	0	0	0	0	0	0	0	0	0
555_Sandonidae_X	0	0	0	0	0	0	0	0	0	0	0	0	0	0	0	0	0	0	0	0	0	0	0	0	0	0	0	0	0	0	0	0	0	0	0	0	0	0	0	0	0	0	0	0	0	0	0	0	52
556_Sandonidae_X	0	0	0	0	0	0	0	0	35	50	0	0	0	0	0	0	0	0	0	0	0	0	0	0	0	0	0	0	0	0	0	0	76	0	0	0	0	0	0	0	0	0	0	0	0	0	0	0	0
557_Sandonidae_X	0	0	0	0	0	0	0	0	0	0	0	0	0	0	0	0	0	0	0	0	0	0	0	0	79	0	0	0	0	0	0	0	0	0	0	0	0	0	0	0	0	0	0	0	0	0	0	0	0
558_Sandonidae_X	0	0	0	0	0	0	0	0	0	0	0	0	0	0	0	0	0	0	0	0	0	0	0	0	0	0	0	0	0	0	0	0	0	0	0	0	0	0	0	0	0	0	0	0	0	0	0	0	0
559_Pansomonadida_XX_sp	0	0	0	0	0	0	0	0	0	0	0	0	0	0	0	0	0	0	0	0	0	0	0	0	0	0	0	0	0	0	0	0	0	0	0	0	0	0	0	0	0	0	0	0	0	0	0	0	0
560_Cryothecomonas_sp	0	0	0	0	0	0	0	0	0	0	68	25	0	0	0	27	27	0	0	0	0	0	0	0	0	0	0	0	0	0	0	0	0	0	0	0	29	0	0	0	0	0	0	0	0	0	0	0	0
561_Protaspa-lineage_X	223	33	43	42	100	70	27	207	210	0	0	0	0	0	0	0	0	0	0	0	0	0	0	0	0	0	0	0	0	0	107	194	0	0	0	0	126	0	0	0	80	140	50	61	0	93	93	45	46
562_Protaspa-lineage_X	0	0	0	0	65	0	0	0	0	0	0	0	0	0	0	0	0	0	0	0	0	35	0	42	48	0	0	0	0	0	0	0	0	0	78	0	0	0	0	0	0	0	0	0	0	0	0	0	0
563_Protaspa-lineage_X	0	0	0	0	0	0	0	0	0	0	0	0	0	0	0	0	0	0	0	0	0	0	0	0	0	0	0	0	0	0	0	0	0	0	0	0	0	0	0	0	0	0	0	0	0	394	410	0	243
564_Protaspa-lineage_X	21	0	0	0	32	0	0	0	24	0	42	0	0	0	0	26	0	0	0	0	0	0	0	0	0	0	0	0	0	0	0	0	53	61	0	26	100	0	0	0	24	0	54	0	64	0	0	0	0
565_Protaspa-lineage_X	0	0	0	0	0	0	0	0	0	0	0	0	0	0	0	31	37	0	0	32	28	0	0	0	559	0	0	0	0	0	0	0	0	0	0	0	0	0	0	0	0	0	0	0	0	0	0	0	0
566_Protaspa-lineage_X	0	0	0	0	0	0	0	0	0	0	0	0	0	0	0	0	0	0	0	0	0	0	0	0	0	0	0	0	0	0	0	0	0	0	0	0	0	0	0	0	0	0	0	0	0	0	0	0	0
567_Protaspa-lineage_X	0	0	0	0	0	0	0	0	0	0	0	0	0	0	0	0	0	0	0	0	0	0	0	0	0	0	0	0	0	0	0	0	0	0	0	0	97	0	0	0	22	0	0	22	0	0	0	0	0
568_Protaspa-lineage_X	0	0	0	0	0	0	0	0	0	0	0	0	0	0	0	38	69	0	0	0	0	0	0	0	0	0	0	0	0	0	0	0	0	50	21	0	0	0	0	0	0	0	0	0	42	0	0	0	0
569_Protaspa-lineage_X	0	0	0	0	0	0	0	0	0	0	0	0	0	0	0	0	0	0	0	0	0	0	0	0	0	0	0	0	0	0	0	0	0	0	0	0	0	0	0	0	0	0	0	0	0	0	0	0	0
570_Protaspa-lineage_X	0	0	0	0	0	0	0	0	0	0	0	24	0	0	0	0	0	0	0	0	0	0	0	0	93	0	0	0	0	0	0	0	0	0	0	0	0	0	0	0	0	0	0	0	0	0	0	0	0
571_Protaspa-lineage_X	0	0	0	0	0	0	0	0	0	0	0	0	0	0	0	0	0	0	0	0	0	0	0	0	0	0	0	0	0	0	0	0	0	0	0	0	0	0	0	0	0	0	0	0	0	0	0	0	0
572_Protaspa-lineage_X	0	0	0	0	0	0	0	0	0	0	0	0	0	0	0	0	0	0	0	0	59	21	0	58	0	0	0	0	0	0	0	0	0	0	0	0	0	0	0	0	0	0	0	0	0	0	0	0	0
573_Rhogostoma_cylindrica	5326	1294	2149	1367	3303	1182	941	3201	4909	136	4558	2013	1863	1470	3322	2358	2476	459	1564	4259	5679	3397	2445	8864	8135	102	136	160	207	85	1024	2140	2562	939	2381	865	3771	1368	2392	170	3299	2530	5075	2317	3416	710	1020	233	179
574_Rhogostoma_cylindrica	0	0	0	0	0	0	0	0	0	0	26	0	0	0	34	0	0	0	0	26	0	0	0	0	47	0	0	0	0	0	0	0	32	0	0	0	0	0	24	0	0	0	0	0	0	0	0	0	0
575_Rhogostoma_epiphylla	0	0	0	0	0	0	0	0	0	0	0	0	0	0	0	0	0	0	0	0	0	0	0	0	0	0	0	0	0	0	0	0	0	0	0	0	0	0	0	0	49	0	61	36	0	0	0	0	0
576_Rhogostoma_epiphylla	0	0	0	0	0	0	0	0	0	0	46	0	0	27	0	0	0	0	0	32	124	98	39	98	122	0	0	0	0	0	0	0	0	0	0	0	0	0	0	0	0	0	0	0	0	0	0	0	0
577_Rhogostoma_epiphylla	24	0	0	0	21	0	0	0	30	0	0	0	0	0	0	0	0	0	0	0	0	0	0	0	0	0	0	0	0	0	21	45	0	0	0	0	0	0	0	0	0	0	0	0	0	0	0	0	0
578_Rhogostoma_epiphylla	0	0	0	0	0	0	0	0	0	0	0	0	0	0	0	0	0	0	0	0	0	0	0	0	0	0	0	0	0	0	0	0	0	0	0	0	0	0	0	0	0	0	0	0	0	0	0	0	0
579_Rhogostoma_epiphylla	0	0	0	0	0	0	0	0	0	0	0	0	0	0	0	0	0	0	0	0	0	0	0	0	0	0	0	0	0	0	0	0	0	0	0	0	0	0	0	0	0	0	0	0	0	0	0	0	0
580_Rhogostoma_epiphylla	0	0	0	0	0	0	0	0	0	0	0	0	0	0	0	0	0	0	0	0	0	0	0	0	0	0	0	0	0	0	0	0	0	0	0	0	28	0	0	0	0	0	0	0	0	0	0	0	0
581_Rhogostoma_leviosa	0	0	0	0	54	0	0	0	0	0	0	0	0	0	0	0	0	0	0	0	0	0	0	0	0	0	0	0	0	0	0	0	0	0	0	0	0	0	0	0	0	0	0	0	0	0	0	0	0
582_Rhogostoma_pseudocylindrica	29	0	29	0	0	0	0	0	0	0	0	0	0	0	0	0	0	0	0	0	0	0	0	0	0	0	0	0	0	0	22	78	0	0	0	0	0	0	0	0	41	48	41	33	0	0	0	0	0
583_Rhogostoma_radagasteri	66	0	0	0	29	0	0	54	43	0	0	0	0	0	0	0	0	0	0	0	0	0	0	0	0	0	0	0	0	0	29	73	0	0	0	0	52	0	0	0	25	44	0	33	0	30	0	0	0
584_Rhogostoma_radagasteri	0	0	0	0	0	0	0	0	0	0	0	0	0	0	0	0	0	0	0	0	0	0	0	0	0	0	0	0	0	0	0	0	0	0	0	0	0	0	0	0	0	0	0	0	0	0	0	0	0
585_Rhogostoma_radagasteri	0	0	0	33	0	0	0	0	0	0	0	0	0	0	0	0	0	0	0	0	0	0	0	0	0	0	0	0	0	0	0	0	121	0	0	0	0	0	0	0	0	0	0	0	0	0	0	0	0
586_Rhogostoma_radagasteri	0	0	0	0	0	0	0	0	0	0	0	0	0	0	0	0	0	0	0	21	0	0	0	0	0	0	0	0	0	0	0	0	0	0	0	0	0	0	0	0	0	0	0	0	0	0	0	0	0
587_Rhogostoma_radagasteri	0	0	0	0	0	0	0	0	0	0	0	0	0	0	0	0	0	0	0	0	0	0	0	0	0	0	0	0	0	0	0	0	0	0	0	0	0	0	0	0	31	0	0	0	0	0	0	0	0
588_Rhogostoma-lineage_X	0	0	0	0	0	0	0	0	0	0	0	0	0	0	0	0	0	0	0	0	0	0	0	0	0	0	0	0	0	0	0	0	0	0	0	0	0	0	0	0	0	0	0	0	0	0	0	0	0
589_Rhogostoma-lineage_X	67	31	0	29	42	0	0	26	0	0	45	0	0	0	0	0	0	0	0	0	0	0	0	0	0	0	0	0	0	0	36	0	0	0	0	22	0	0	0	0	0	46	0	52	0	0	0	0	0
590_Rhogostoma-lineage_X	50	0	159	29	28	0	0	0	0	0	0	0	0	0	0	0	0	0	0	0	0	0	0	0	0	0	0	0	0	0	0	0	89	297	0	44	53	0	0	0	41	0	0	0	0	56	147	32	95
591_Rhogostoma-lineage_X	145	55	962	457	85	21	138	167	162	70	292	64	40	93	126	391	221	0	318	125	0	0	0	0	0	0	0	0	0	0	0	154	353	172	0	23	39	0	28	0	48	26	0	533	0	0	0	0	0
592_Rhogostoma-lineage_X	0	0	0	0	0	0	0	0	0	0	0	58	33	0	62	0	51	0	0	64	365	22	0	105	27	0	0	0	0	0	0	0	41	0	0	0	275	0	304	0	0	0	262	0	0	0	0	0	0
593_Rhogostoma-lineage_X	0	0	0	0	0	0	0	0	0	0	246	48	54	0	308	0	0	0	88	72	467	0	0	0	0	0	0	0	0	0	0	0	22	213	54	0	29	0	0	0	33	0	0	0	0	0	0	0	0
594_Rhogostoma-lineage_X	0	0	0	0	0	0	0	0	0	0	0	0	0	0	0	0	0	0	0	0	0	0	0	0	0	0	0	0	0	0	0	0	0	0	0	0	0	0	0	0	0	0	0	0	0	0	0	0	0
595_Rhogostoma-lineage_X	0	0	43	128	0	0	0	0	0	0	22	0	0	0	36	186	0	0	94	0	0	0	0	0	0	0	0	0	0	0	0	0	156	0	0	0	0	0	0	0	0	0	0	0	0	0	0	0	0
596_Rhogostoma-lineage_X	0	0	0	0	0	0	0	0	0	0	0	0	0	0	0	0	0	0	0	0	0	53	0	40	519	0	0	0	0	0	0	0	0	0	0	0	0	0	0	0	0	0	0	0	0	0	0	0	0
597_Rhogostoma-lineage_X	0	0	0	0	0	0	0	0	0	0	0	0	0	0	0	0	0	0	0	0	0	0	0	0	0	0	0	0	0	0	0	0	0	0	0	0	310	0	0	0	0	0	0	0	0	0	0	0	0
598_Rhogostoma-lineage_X	0	0	0	0	0	0	0	26	0	0	0	0	0	0	0	0	0	0	0	0	0	0	0	0	0	0	0	0	0	0	21	42	0	0	0	0	22	0	0	0	0	27	0	0	0	0	0	0	0
599_Rhogostoma-lineage_X	23	0	0	0	22	0	0	22	0	0	0	0	0	0	0	0	0	0	0	0	0	0	0	0	0	0	0	0	0	0	0	23	0	0	0	0	0	0	0	0	26	0	27	0	0	0	0	0	0
600_Rhogostoma-lineage_X	0	0	0	0	0	0	0	0	0	0	0	0	22	0	0	0	0	0	0	0	58	24	0	51	27	0	0	0	0	0	0	0	0	0	0	0	0	0	0	0	0	0	25	0	0	0	0	0	0
601_Rhogostoma-lineage_X	34	0	0	0	0	0	0	0	0	0	22	0	0	0	0	0	0	0	0	0	0	0	0	0	0	0	0	0	0	0	0	0	0	0	0	0	0	0	0	0	0	0	0	0	0	0	0	0	0
602_Rhogostoma-lineage_X	30	0	0	0	0	0	0	0	0	0	0	0	0	0	0	0	0	0	0	0	0	0	0	0	0	0	0	0	0	0	0	0	0	80	0	81	0	0	0	0	27	0	0	0	0	0	0	0	0
603_Rhogostoma-lineage_X	0	0	0	0	0	0	0	0	0	0	0	0	0	0	0	0	0	0	0	0	0	0	0	0	0	0	0	0	0	0	0	0	0	0	0	0	0	0	0	0	0	0	0	0	0	0	0	0	0
604_Rhogostoma-lineage_X	0	0	0	0	0	0	0	0	0	0	0	0	0	0	0	0	0	0	0	0	68	0	0	0	0	0	0	0	0	0	0	0	0	0	0	0	0	0	0	0	0	0	0	0	0	0	0	0	0
605_Rhogostoma-lineage_X	0	0	21	0	0	0	0	0	0	0	0	0	0	0	0	0	0	0	0	0	0	0	0	0	0	0	0	0	0	0	0	0	0	0	0	0	0	0	0	0	0	0	0	0	0	0	0	0	0
606_Sacciforma_sacciformis	0	0	0	0	0	0	0	0	0	0	0	0	0	0	0	0	0	0	0	0	0	0	0	0	0	0	0	0	0	0	0	0	0	0	0	0	0	0	0	0	0	0	0	0	0	0	0	0	0
607_TAGIRI1-lineage_X	0	0	0	0	0	0	0	0	0	0	0	0	0	0	0	0	0	0	0	0	0	0	0	0	0	0	0	0	0	0	0	0	0	0	0	0	0	0	0	0	0	0	0	0	0	0	0	0	0
608_Fisculla_asini	0	0	0	0	0	0	0	0	0	0	26	32	133	0	0	0	86	67	0	0	204	126	36	161	93	0	0	0	0	0	0	0	0	0	0	0	0	0	0	0	0	0	206	0	0	0	0	0	0
609_Fisculla_asini	0	0	0	0	0	0	0	0	0	0	0	0	47	0	0	0	0	0	0	0	36	26	0	35	21	0	0	0	0	0	0	0	0	0	0	0	0	0	0	0	0	0	41	0	0	0	0	0	0
610_Fisculla_nemoris	227	0	0	26	113	0	42	82	27	0	92	50	48	0	26	0	24	0	119	442	32	0	0	25	0	0	0	0	0	0	0	0	160	0	0	0	0	0	0	0	84	0	0	199	0	0	0	0	0
611_Fisculla_nemoris	0	0	0	0	345	0	0	0	0	227	0	25	29	0	26	0	22	47	0	204	0	0	0	0	0	21	0	0	0	0	1272	0	67	180	0	58	62	0	0	0	118	0	0	50	0	0	0	0	0
612_Fisculla_terrestris	22	0	0	0	0	0	0	0	0	0	0	0	0	0	0	0	0	0	0	50	0	0	0	0	0	0	0	0	0	0	0	0	25	0	0	0	0	0	0	0	0	0	0	0	0	0	0	0	0
613_Fisculla_terrestris	0	0	0	0	0	0	51	0	0	0	0	0	0	0	0	0	0	0	0	0	0	0	0	0	0	0	0	0	0	0	472	0	0	0	0	0	0	0	0	0	0	0	0	0	0	0	0	0	0
614_Fisculla_terrestris	21	0	0	0	0	0	0	0	0	0	0	0	0	0	0	0	0	0	0	41	0	0	0	0	0	0	0	0	0	0	0	0	0	0	0	0	0	0	0	0	0	0	0	0	0	0	0	0	0
615_Pseudodifflugiidae_X	0	0	28	0	0	0	0	39	33	0	0	0	23	0	23	0	0	0	0	0	0	0	0	0	0	0	0	0	0	0	0	0	27	0	0	0	0	0	0	0	0	0	0	247	0	0	0	0	0
616_Pseudodifflugiidae_X	0	0	0	0	0	0	0	55	0	0	0	0	0	0	0	0	0	0	0	0	0	0	0	0	0	0	0	0	0	0	0	0	0	0	28	0	0	0	0	0	0	0	0	0	0	0	0	0	0
617_Pseudodifflugiidae_X	22	0	0	21	30	0	0	0	29	0	0	0	0	0	0	0	0	0	0	0	0	0	0	0	0	0	0	0	0	0	0	0	0	0	0	0	0	0	0	0	22	0	23	117	0	0	0	0	0
618_Rhizaspis_rugosa	0	0	0	0	0	0	0	0	0	0	0	0	0	0	0	0	0	0	0	0	22	213	0	86	3191	28	27	24	25	0	22	0	0	0	0	0	0	0	0	0	0	0	0	0	0	0	0	0	0
619_Rhizaspis_rugosa	0	0	0	0	0	0	0	0	0	0	0	0	0	0	0	0	0	0	0	0	0	0	0	0	0	0	0	0	0	0	0	0	0	0	0	0	0	0	0	0	0	0	0	0	0	0	0	0	0
620_Rhizaspis_rugosa	0	0	0	0	0	0	0	0	0	0	0	0	0	0	0	0	0	0	0	0	0	0	0	0	0	0	0	0	0	0	0	0	0	0	0	0	840	0	0	0	0	0	0	0	0	0	0	0	0
621_Rhizaspis_spinosa	0	0	0	0	0	0	0	0	0	0	0	0	0	0	0	56	35	0	0	34	0	0	0	0	0	0	0	0	0	0	0	0	0	0	0	0	0	0	0	0	0	0	0	0	0	0	0	0	0
622_Rhizaspis_spinosa	0	0	0	0	0	0	0	0	0	0	0	0	0	0	0	0	0	0	0	0	0	0	0	0	0	0	0	0	0	0	0	0	0	0	0	0	0	0	0	0	0	24	0	0	0	0	0	0	0
623_Rhizaspis_spinosa	0	0	0	0	0	0	0	0	0	0	0	0	0	0	0	0	0	0	0	0	0	0	0	0	0	0	0	0	0	0	0	0	0	0	0	0	0	0	0	0	0	0	0	0	0	0	0	0	0
624_Rhizaspis_spinosa	0	0	0	0	0	0	0	0	0	0	0	0	0	0	0	0	0	0	0	0	0	0	0	0	0	0	0	0	0	0	0	0	0	0	0	0	0	0	0	0	0	0	0	0	0	0	0	0	0
625_Thecofilosea_XXX_sp	0	0	0	0	0	0	0	0	0	21	0	0	0	0	0	0	0	0	0	0	0	0	0	0	0	22	0	0	0	0	0	0	0	0	0	0	0	0	0	0	28	0	0	0	0	0	0	0	0
626_Thecofilosea_XXX_sp	40	0	94	73	27	0	0	70	24	44	0	0	0	0	0	26	0	0	0	0	0	0	0	0	0	0	0	0	0	0	357	0	0	0	40	0	0	0	0	0	0	0	35	0	0	0	0	0	0
627_Thecofilosea_XXX_sp	0	0	0	0	0	0	0	0	0	0	0	0	0	0	0	0	0	0	0	0	0	0	0	0	0	0	0	0	0	0	0	0	0	0	0	0	0	0	0	0	23	43	37	0	0	0	0	0	0
628_CCW10-lineage_X	129	114	370	0	0	0	0	22	0	0	0	0	0	0	0	0	0	0	0	0	0	0	0	0	0	0	0	0	0	0	0	0	0	0	0	0	0	0	0	0	0	0	0	0	0	0	0	0	0
629_Discomonas_retusa	0	0	0	0	0	0	0	0	0	0	0	0	0	0	0	0	0	0	0	0	0	0	0	0	0	0	0	0	0	0	0	0	0	0	0	0	247	0	0	0	0	0	0	0	0	0	0	0	0
630_Euglyphida_XXX_sp	0	0	22	0	0	0	0	0	0	0	0	0	0	60	0	0	0	0	0	0	0	0	0	0	0	0	0	0	0	0	0	0	58	34	0	91	0	0	34	0	0	0	0	0	0	0	0	0	0
631_Euglyphida_XX_sp	74	22	113	120	137	42	0	62	116	404	23	78	31	0	0	35	31	0	26	131	0	0	0	0	0	0	0	0	0	0	334	0	93	0	53	80	0	0	0	0	50	0	80	96	0	0	0	0	0
632_Euglyphida_XX_sp	0	0	32	36	0	0	0	22	0	0	40	76	31	104	42	24	0	35	44	28	37	0	0	28	959	0	0	0	0	0	0	0	25	48	54	0	0	0	0	0	0	30	0	0	0	0	0	0	0
633_Euglyphida_XX_sp	0	0	64	57	0	0	0	40	39	0	0	0	0	0	0	0	0	0	0	0	0	0	0	0	0	0	0	0	0	0	0	0	0	25	67	0	0	0	0	0	0	0	0	0	0	0	0	0	0
634_Euglyphida_XX_sp	0	0	0	0	0	0	0	0	0	286	0	0	0	0	0	0	0	0	0	0	0	0	0	0	0	0	0	0	0	0	0	0	0	0	0	0	0	0	0	0	0	0	0	0	0	0	0	0	0
635_Euglyphida_XX_sp	0	0	0	0	0	0	0	0	0	0	0	0	0	0	0	0	0	0	0	0	0	0	0	0	0	0	0	0	0	0	0	0	27	0	0	93	0	0	69	0	0	0	0	0	0	0	0	0	0
636_Assulina_seminulum	3504	1384	3491	343	2648	195	1073	756	2393	860	25	23	24	0	27	0	0	0	0	0	0	0	0	0	59	71	40	113	1054	23	2760	1595	419	55	429	496	1410	24	100	127	187	5515	2878	1079	2716	23	771	0	0
637_Euglypha_ciliata	0	0	0	0	0	0	0	0	0	0	0	0	0	0	0	0	0	0	0	0	0	0	0	0	0	0	0	0	0	0	0	0	0	0	0	0	27	0	0	0	0	0	0	0	0	0	0	0	0
638_Euglypha_compressa	525	0	427	73	1085	0	35	269	111	72	0	0	0	0	0	0	0	0	0	0	0	0	0	0	0	0	0	0	0	0	0	0	153	0	0	523	134	1274	30	39	234	967	3494	21	838	0	0	0	0
639_Euglypha_compressa	0	0	0	0	0	0	0	0	0	0	0	0	0	0	0	0	0	0	0	0	0	0	0	0	0	0	0	0	0	0	0	0	0	0	0	0	0	327	0	0	0	0	0	0	0	0	0	0	0
640_Euglypha_compressa	0	0	0	0	0	0	0	0	0	0	0	0	0	0	0	0	0	0	0	0	0	0	0	0	0	0	0	0	0	0	0	0	0	0	0	0	0	0	0	0	0	0	0	0	0	0	0	0	0
641_Euglypha_penardi	93	52	194	93	188	0	142	97	178	0	125	38	99	70	55	119	0	0	0	49	0	0	0	0	0	0	0	0	0	0	270	0	374	478	74	656	831	984	44	34	159	39	530	0	661	0	0	0	0
642_Euglypha_penardi	0	0	0	0	27	0	40	67	0	136	0	0	0	0	0	23	0	0	0	0	0	0	0	0	0	0	0	0	0	0	0	0	29	0	32	64	91	0	0	0	106	87	0	0	0	0	0	0	0
643_Euglypha_penardi	0	0	0	0	0	0	0	0	0	0	0	0	0	0	0	0	0	0	0	0	0	0	0	0	0	0	0	0	0	0	0	0	0	0	0	0	0	0	0	0	23	0	0	0	0	0	0	0	0
644_Euglypha_penardi	0	0	0	0	0	0	0	0	0	0	0	0	0	0	0	0	0	0	0	0	0	0	0	0	0	0	0	0	0	0	24	0	0	0	0	0	26	0	0	0	0	0	0	0	0	0	0	0	0
645_Euglypha_rotunda	208	44	72	41	286	143	0	373	2049	0	0	0	0	0	0	0	0	0	0	0	0	0	0	0	0	0	0	0	0	0	0	605	126	96	59	116	250	0	25	0	81	83	70	28	1191	0	43	0	0
646_Euglypha_rotunda	51	0	31	0	82	0	0	45	72	0	0	0	0	0	0	0	0	0	0	0	0	0	0	0	0	0	0	0	0	0	0	0	50	37	25	35	61	0	0	0	80	64	0	21	540	0	0	0	0
647_Euglypha_rotunda	46	0	0	0	50	0	0	80	357	0	0	0	0	0	0	0	0	0	0	0	0	0	0	0	0	0	0	0	0	0	0	55	21	0	0	0	61	0	0	0	0	0	0	0	86	0	0	0	0
648_Euglypha_rotunda	28	0	0	0	0	0	0	69	260	0	0	0	0	0	0	0	0	0	0	0	0	0	0	0	0	0	0	0	0	0	0	109	0	0	0	0	0	0	0	0	0	0	0	0	0	0	0	0	0
649_Euglypha_rotunda	27	103	54	24	176	0	0	0	61	0	0	0	0	0	0	0	0	0	0	0	0	0	0	0	0	0	0	0	0	0	0	0	0	0	0	0	0	0	0	0	0	28	0	0	41	0	0	0	0
650_Euglypha_rotunda	0	0	0	0	49	0	0	0	0	0	0	0	0	0	0	0	0	0	0	0	0	0	0	0	0	0	0	0	0	0	0	0	0	0	37	0	0	0	0	0	24	0	0	0	196	0	0	0	0
651_Euglypha_rotunda	0	0	79	24	0	0	0	23	0	97	0	0	0	0	0	0	0	0	0	0	0	0	0	0	0	0	0	0	0	0	0	0	0	0	0	0	0	0	0	0	0	46	0	0	0	0	0	0	0
652_Trachelocorythion_pulchellum	0	0	42	47	0	0	0	0	0	0	0	0	0	0	0	0	0	0	0	0	0	0	0	0	0	0	0	0	0	0	0	0	0	0	0	72	0	0	0	0	77	0	0	0	0	0	0	0	0
653_Paulinella_sp	0	0	0	0	0	0	0	0	0	0	0	0	0	0	0	0	0	0	0	0	0	0	0	0	0	0	0	0	0	0	0	0	0	0	0	0	0	0	0	0	0	0	0	0	0	0	0	0	0
654_Paulinella_sp	0	0	0	0	0	0	0	0	0	0	0	0	0	0	0	0	0	0	0	0	0	0	0	0	0	0	0	0	0	0	0	0	0	0	0	0	0	0	0	0	0	0	0	0	0	0	0	0	0
655_Corythion_dubium	1569	237	875	311	1120	4570	1642	2626	2080	23	29	0	0	0	0	0	0	0	0	0	0	0	0	0	83	68	54	36	31	0	3573	2249	129	108	73	350	1256	994	296	93	511	4075	974	674	70	6619	6033	148	325
656_Corythion_dubium	67	0	0	0	54	214	73	234	130	0	0	0	0	0	0	0	0	0	0	0	0	0	0	0	0	0	0	0	0	0	317	168	0	0	0	0	51	0	0	0	37	255	38	51	0	312	186	0	37
657_Corythion_dubium	40	0	0	0	33	33	0	43	58	0	0	0	0	0	0	0	0	0	0	0	0	0	0	0	0	0	0	0	0	0	71	77	0	0	0	0	39	0	0	0	0	74	0	0	0	136	71	0	0
658_Corythion_dubium	0	0	0	0	0	0	0	0	0	0	0	0	0	0	0	0	0	0	0	0	0	0	0	0	0	0	0	0	0	0	51	63	0	0	0	0	0	0	0	0	29	80	27	0	0	0	0	0	0
659_Corythion_dubium	0	0	0	0	0	0	0	0	0	0	0	0	0	0	0	0	0	0	0	0	0	0	0	0	0	0	0	0	0	0	0	22	0	0	0	0	0	0	0	0	0	0	0	0	0	46	24	0	0
660_Trinema_enchelys	81	0	283	0	25	0	543	93	0	0	0	0	0	0	0	0	0	0	0	0	0	0	0	0	0	0	0	0	0	0	438	0	0	45	0	0	0	0	0	0	0	0	970	0	0	0	0	0	0
661_Trinema_lineare	77	0	2153	642	90	28	45	199	0	0	27	0	0	0	22	82	58	0	0	0	0	0	0	0	0	0	0	0	0	0	0	0	443	183	0	37	38	0	0	0	161	0	0	0	0	0	0	0	0
662_Trinema_lineare	0	0	0	0	0	0	0	0	0	0	0	0	0	0	0	0	0	0	0	0	0	0	0	0	0	0	0	0	0	0	0	0	0	0	0	0	242	0	0	0	0	0	0	0	0	0	0	0	0
663_Trinematidae_X	143	63	56	0	102	0	244	250	355	0	0	0	0	0	0	0	0	0	0	0	0	0	0	0	0	0	0	0	2143	0	195	281	0	0	0	171	25	0	0	0	29	50	266	0	0	0	0	0	0
664_Trinematidae_X	122	0	595	703	116	27	327	257	47	0	0	0	0	0	0	0	0	0	0	0	0	0	0	0	0	0	0	0	0	0	0	0	0	129	0	36	0	0	0	0	0	28	0	0	0	0	0	0	0
665_Trinematidae_X	0	0	0	0	58	0	0	0	0	0	0	0	0	0	0	0	0	0	0	0	0	0	0	0	0	0	0	0	0	0	0	0	54	0	0	24	171	426	38	21	0	0	103	0	0	0	0	0	0
666_Trinematidae_X	0	0	505	22	0	0	0	0	0	706	0	0	0	0	0	0	0	0	0	0	0	0	0	0	0	0	0	0	0	0	0	0	0	0	0	0	0	0	0	0	26	0	0	61	0	0	0	0	0
667_Trinematidae_X	0	0	37	0	0	0	0	0	0	68	0	0	0	0	0	0	0	0	0	0	0	0	0	0	0	0	0	0	0	0	86	0	0	31	77	42	0	0	0	0	0	0	0	0	0	0	0	0	0
668_Trinematidae_X	0	0	0	0	0	0	0	0	0	0	0	0	0	0	0	0	0	0	0	0	0	0	0	0	0	0	0	0	0	0	0	0	0	0	0	0	74	0	0	0	0	0	0	0	0	0	0	0	0
669_Trinematidae_X	23	0	0	0	0	0	0	32	43	0	0	0	0	0	0	0	0	0	0	0	0	0	0	0	0	0	0	0	0	0	0	0	0	0	0	0	0	0	0	0	0	0	29	0	0	0	0	0	0
670_Imbricatea_XXX_sp	0	0	0	0	0	0	0	0	0	0	0	0	0	0	0	245	0	0	0	0	0	0	0	0	0	0	0	0	0	0	0	0	0	0	0	0	0	0	0	0	0	0	0	0	0	0	0	0	0
671_Imbricatea_XXX_sp	0	0	48	0	0	0	0	0	0	0	0	0	0	0	0	0	0	0	0	0	0	0	0	0	0	0	0	0	0	0	0	0	0	0	105	0	0	0	0	0	0	0	0	0	0	0	0	0	0
672_Kraken_carinae	0	0	0	0	37	0	0	0	0	70	0	0	0	0	0	121	477	0	0	0	0	0	0	0	0	0	0	0	0	0	0	0	42	110	91	49	23	0	0	0	49	0	0	0	223	0	0	0	0
673_Kraken_carinae	0	0	0	0	0	0	54	0	22	64	0	0	0	0	0	0	0	0	0	0	0	0	0	0	0	0	0	0	0	0	0	0	0	28	0	35	0	0	0	0	0	0	0	0	33	0	0	0	0
674_Novel-clade-2_X	456	62	96	67	339	133	45	373	117	0	0	0	0	0	0	0	0	0	0	0	0	0	0	0	31	36	99	402	0	0	631	1019	21	58	76	96	80	0	28	41	431	300	709	650	0	539	1028	0	0
675_Novel-clade-2_X	0	0	0	0	0	0	0	0	0	0	0	0	0	0	0	0	0	42	0	99	0	0	0	0	0	0	0	0	0	0	0	0	0	0	0	0	0	0	0	0	0	0	0	0	0	0	0	0	0
676_Novel-clade-2_X	0	0	0	0	0	0	0	23	0	0	0	0	0	0	0	0	0	0	0	0	0	0	0	0	0	0	0	0	0	0	36	68	0	0	0	0	0	0	0	0	0	0	0	0	0	0	0	0	0
677_Novel-clade-2_X	0	0	0	0	0	0	0	103	56	0	0	0	0	0	0	0	0	0	0	0	0	0	0	0	0	0	24	78	0	0	0	0	0	0	0	0	0	0	0	0	0	0	0	48	0	0	0	0	0
678_Novel-clade-2_X	0	0	0	0	0	0	0	0	0	0	0	0	0	0	0	0	0	0	0	0	0	0	0	0	0	0	0	0	0	0	0	0	0	0	0	0	0	0	0	0	0	0	0	0	0	0	0	0	0
679_Novel-clade-3_X	0	0	0	0	0	0	0	0	0	0	305	22	0	0	36	0	0	0	0	0	0	0	0	0	0	0	0	0	0	0	0	0	39	0	22	0	0	0	0	0	0	0	0	0	0	0	0	0	0
680_Nudifila_producta	0	0	0	0	0	0	0	0	0	0	0	0	0	0	0	192	25	0	0	0	0	0	0	0	0	0	0	0	0	0	0	0	216	0	0	0	0	0	0	0	0	0	0	0	0	0	0	0	0
681_Kraken_carinae	0	54	51	47	57	0	127	34	65	533	0	0	0	0	0	166	385	0	47	0	0	0	0	0	0	0	0	0	0	0	0	0	78	318	189	165	32	0	30	0	58	0	0	0	744	0	0	0	0
682_Marimonadida_XX_sp	0	0	0	0	26	0	0	0	0	0	0	0	0	0	0	0	0	0	0	0	0	0	0	0	0	0	0	0	0	0	0	0	0	0	0	0	0	0	0	0	0	0	0	0	0	0	0	0	0
683_Marimonadida_XX_sp	29	0	0	0	52	0	0	0	0	0	0	0	0	0	0	29	32	0	0	0	0	0	0	0	0	0	0	0	0	0	0	0	109	0	0	0	0	0	0	0	0	0	0	0	0	0	0	0	0
684_Marimonadida_XX_sp	0	0	0	0	0	0	0	0	0	0	0	0	0	0	0	0	0	0	0	0	0	0	0	0	0	0	0	0	0	0	0	0	0	0	0	0	0	0	0	0	0	0	0	0	0	0	0	0	0
685_Marimonadida_XX_sp	0	0	0	0	0	0	0	0	0	0	0	0	0	0	0	0	0	0	0	0	0	0	0	0	0	0	0	0	0	0	0	0	0	0	0	0	0	0	0	0	0	0	0	0	0	0	0	0	0
686_Spongomonadidae_X	332	33	323	394	202	104	31	529	167	1082	77	89	54	180	105	294	273	252	498	308	1775	168	76	632	0	363	29	347	26	0	941	30	157	0	185	0	357	21	39	62	957	1513	119	110	2375	58	98	24	79
687_Spongomonadidae_X	22	0	199	124	68	0	0	96	44	0	42	75	41	41	64	1054	114	0	74	92	179	105	0	34	70	0	0	0	0	0	0	0	23	0	0	0	73	0	0	0	0	0	37	0	0	63	77	31	97
688_Spongomonadidae_X	0	0	32	0	0	0	0	0	30	32	0	0	0	0	0	41	181	0	0	0	0	0	0	0	0	104	0	104	0	0	0	0	0	0	0	0	0	0	0	0	0	0	0	0	0	0	0	0	0
689_Spongomonadidae_X	0	0	52	25	0	0	0	0	0	0	0	0	0	0	0	30	0	0	0	0	0	0	0	0	0	0	0	0	0	0	0	0	0	0	0	0	0	0	0	0	0	0	0	160	0	0	0	0	0
690_Spongomonadidae_X	0	0	38	0	38	0	0	26	67	190	32	37	24	0	44	0	0	0	36	79	0	0	0	0	0	0	0	0	0	0	0	0	0	0	0	0	0	0	0	0	0	0	0	0	0	0	0	0	0
691_Spongomonadidae_X	0	0	22	0	0	0	0	0	0	0	0	0	0	0	0	0	0	0	0	0	0	0	0	0	0	0	0	485	0	0	0	0	0	0	0	0	0	0	0	0	0	0	0	0	0	0	0	0	0
692_Spongomonadidae_X	0	0	0	0	0	0	0	0	0	0	0	0	0	0	0	0	0	0	0	0	0	0	0	0	0	0	0	0	0	0	0	0	0	0	0	0	0	0	0	0	0	0	0	0	0	0	0	0	0
693_Spongomonadidae_X	0	0	0	0	0	0	0	0	0	0	0	0	0	0	0	0	0	0	0	0	0	0	0	0	0	0	0	0	0	0	0	0	0	0	0	0	0	0	0	0	0	0	0	0	0	0	0	0	0
694_Spongomonas_minima	88	0	22	0	34	0	0	185	51	48	47	38	0	55	0	111	118	0	51	175	25	0	0	138	43	0	0	0	0	0	590	0	25	0	0	50	26	0	42	0	47	41	158	29	0	0	0	0	0
695_Spongomonas_minima	0	0	0	0	0	0	0	0	0	0	45	29	0	101	28	0	121	0	0	145	0	0	0	0	92	0	0	0	0	0	231	0	24	0	0	0	30	0	0	0	0	0	0	46	0	0	0	0	0
696_Spongomonas_minima	0	0	0	0	0	0	0	0	0	0	0	0	0	0	0	0	0	0	0	0	0	0	0	0	0	0	0	0	0	0	0	0	0	0	0	0	0	0	0	0	0	0	0	0	0	0	0	0	0
697_Spongomonas_minima	0	0	0	0	0	0	0	0	0	0	0	0	0	0	0	0	0	0	0	0	0	0	0	0	0	0	0	0	0	0	0	0	0	0	0	0	0	0	0	0	0	0	0	0	0	0	0	0	0
698_Spongomonas_minima	0	0	0	0	0	0	0	0	0	0	0	0	0	0	0	0	0	0	0	0	0	0	0	0	0	0	0	0	0	0	0	0	0	0	0	0	0	0	0	0	0	0	0	0	0	0	0	0	0
699_Spongomonas_sp	0	0	0	0	0	0	0	0	0	0	0	0	0	0	0	0	0	0	0	0	0	0	0	0	0	0	0	0	0	0	0	0	0	0	0	0	0	0	0	0	0	0	0	0	0	0	0	0	0
700_Spongomonas_sp	0	0	0	0	0	0	0	0	0	0	0	0	0	0	0	0	0	0	0	0	0	0	0	0	0	0	0	0	0	0	0	0	0	0	0	0	0	0	0	0	0	0	0	0	21	0	0	0	0
701_Spongomonas_sp	0	0	0	0	0	0	0	0	0	0	0	0	0	0	0	0	0	0	0	0	0	0	0	0	0	0	0	0	0	0	0	0	0	0	0	0	0	0	0	0	0	0	0	0	0	0	0	0	0
702_Spongomonas_sp	0	0	0	0	0	0	0	0	0	0	0	0	0	0	0	33	151	0	0	0	0	0	0	0	0	0	0	0	0	0	0	0	0	0	0	0	0	0	0	0	0	0	0	0	0	0	0	0	0
703_Spongomonas_sp	0	0	0	0	0	0	0	0	0	0	0	0	0	0	0	0	0	0	0	0	0	0	0	0	0	0	0	0	0	0	0	0	0	0	0	0	0	0	0	0	0	0	0	0	0	0	0	0	0
704_Peregrinia_clavideferens	0	42	70	22	84	0	0	159	24	0	0	0	0	0	0	0	0	0	0	0	0	0	0	0	0	0	0	0	0	0	0	0	27	0	0	0	0	0	0	0	0	0	0	0	0	0	0	0	0
705_Peregrinia_sp	0	0	43	0	0	0	0	0	0	184	0	0	0	0	0	0	0	0	0	0	0	0	0	0	0	0	0	0	0	0	0	0	0	0	0	0	0	0	0	0	0	0	0	0	0	0	0	0	0
706_Peregrinia_sp	0	0	0	0	0	0	0	0	0	0	0	0	0	0	0	0	0	0	45	0	0	0	0	0	0	0	0	0	0	0	0	0	0	44	0	28	0	0	0	0	0	0	0	0	0	0	0	0	0
707_Thaumatomonadida_XX_sp	117	0	24	0	64	52	26	156	47	0	0	0	0	0	0	0	0	0	0	0	0	0	0	0	27	0	99	338	0	0	383	516	0	0	0	0	0	0	0	0	246	86	119	89	0	0	0	0	0
708_Thaumatomonadida_XX_sp	194	0	0	0	217	0	0	306	0	0	0	0	0	0	0	0	0	0	0	0	0	0	0	0	0	0	0	0	0	0	0	0	0	0	23	0	59	0	0	0	220	0	236	0	0	0	0	0	0
709_Thaumatomonadida_XX_sp	0	0	0	0	0	0	75	0	0	500	0	0	0	0	0	0	0	0	0	0	0	0	0	0	0	74	365	0	0	0	0	0	0	0	0	0	0	0	0	0	0	0	0	0	0	0	0	0	0
710_Thaumatomonadida_XX_sp	0	0	0	0	0	0	0	0	0	319	0	0	0	0	0	0	0	0	0	0	0	0	0	0	0	0	0	0	0	0	0	0	0	0	0	0	0	0	0	0	60	0	0	0	0	0	0	0	0
711_Thaumatomonadida_XX_sp	0	0	0	0	0	0	0	0	0	0	0	0	0	0	0	0	0	0	0	0	0	0	0	0	0	0	0	0	0	0	0	0	0	0	0	0	0	0	0	0	0	0	0	0	0	0	0	0	0
712_Thaumatomonadida_XX_sp	0	0	0	0	0	0	0	0	0	432	0	0	0	0	0	0	0	0	0	0	0	0	0	0	0	0	0	0	0	0	0	0	0	0	0	0	0	0	0	0	0	0	0	0	0	0	0	0	0
713_Thaumatomonadida_XX_sp	0	0	0	0	0	0	0	46	0	0	0	0	0	0	0	0	0	0	0	0	0	0	0	0	0	0	0	224	0	0	0	0	0	0	0	0	0	0	0	0	0	0	0	0	0	0	0	0	0
714_Allas_sp	0	0	39	0	32	0	0	31	25	0	0	0	0	0	0	0	0	0	0	0	0	0	0	0	0	0	0	0	0	0	0	0	45	0	0	0	0	0	0	0	35	0	0	0	0	0	0	0	0
715_Reckertia_filosa	0	0	0	0	0	0	0	0	0	0	0	51	0	0	139	0	0	0	0	0	0	0	0	0	0	0	0	0	0	0	0	0	0	0	0	0	0	0	0	0	0	0	0	0	0	0	0	0	0
716_Thaumatomonas_sp	0	0	88	37	23	0	0	0	0	0	0	0	0	0	0	388	0	0	76	188	0	0	0	0	0	0	0	0	0	0	0	0	1673	137	0	0	22	0	0	0	223	0	0	0	0	0	0	0	0
717_Thaumatomonas_sp	21	0	0	0	0	0	0	0	0	0	0	0	0	0	0	0	63	0	0	0	0	0	0	0	0	0	0	0	0	0	0	0	0	0	0	0	260	61	0	0	49	47	29	41	0	0	0	0	0
718_Thaumatomonas_sp	0	0	0	0	0	0	0	0	0	0	0	0	0	0	0	0	0	0	0	0	0	0	0	0	0	0	0	0	0	0	0	0	0	0	0	0	0	0	0	0	0	0	0	0	0	0	0	0	0
719_Thaumatomonas_sp	0	0	0	0	0	0	0	0	0	0	0	0	0	0	0	47	0	0	0	22	0	0	0	0	0	0	0	0	0	0	0	0	104	0	0	0	0	0	0	0	26	0	0	0	0	0	0	0	0
720_NC12B-lineage_X	0	0	0	0	0	0	0	0	0	0	359	163	60	51	100	204	301	36	42	128	51	0	0	32	0	0	0	0	0	0	0	0	27	0	0	0	274	0	35	0	0	0	0	0	0	0	0	0	0
721_NC12B-lineage_X	0	0	0	0	0	0	0	0	0	0	0	0	0	0	0	0	0	0	0	0	0	0	0	0	0	0	0	0	0	0	0	0	0	0	0	0	0	0	0	0	0	0	0	0	0	0	0	0	0
722_NC12B-lineage_X	0	0	0	0	0	0	0	0	0	0	0	0	0	0	0	0	0	0	0	0	0	0	0	0	0	0	0	0	0	0	0	0	0	0	0	0	0	0	0	0	0	0	557	234	0	0	0	0	0
723_Tremula_longifila	0	21	0	0	0	0	0	0	0	93	211	0	29	236	37	80	101	21	44	297	615	989	224	577	1516	23	0	21	0	0	0	0	91	0	69	0	0	0	0	0	0	0	0	0	0	0	0	0	0
724_Tremula_longifila	0	0	37	0	0	0	0	0	0	0	0	0	0	0	0	0	0	0	0	0	0	0	0	0	0	0	0	0	0	0	0	0	0	0	0	0	0	0	0	0	0	0	0	0	0	28	39	0	29
725_Tremula_longifila	0	0	0	0	0	0	0	0	0	0	0	0	0	0	0	0	0	0	0	0	0	0	0	0	0	0	0	0	0	0	0	0	0	0	0	0	0	0	0	0	0	0	0	0	0	0	0	0	0
726_Tremula_longifila	0	0	0	0	0	0	0	0	0	0	0	0	0	0	0	0	0	0	0	0	0	0	0	0	0	0	0	0	0	0	0	0	0	0	0	0	0	0	0	0	0	0	0	0	0	0	0	0	0
727_Tremula_longifila	0	0	0	0	0	0	0	0	0	0	41	0	0	54	0	0	42	0	0	98	130	168	48	137	270	0	0	0	0	0	0	0	0	0	0	0	0	0	0	0	0	0	0	0	0	0	0	0	0
728_Tremula_longifila	0	0	0	0	0	0	0	0	0	0	30	0	0	25	0	40	44	0	0	34	108	90	25	131	0	0	0	0	0	0	0	0	0	0	0	0	0	0	0	0	0	0	0	0	0	0	0	0	0
729_Tremula_longifila	0	0	0	0	0	0	0	0	0	0	0	0	0	25	0	0	0	0	0	28	48	70	0	45	65	0	0	0	0	0	0	0	0	0	0	0	0	0	0	0	0	0	0	0	0	0	0	0	0
730_Tremula_longifila	0	0	0	0	0	0	0	0	0	0	0	0	0	0	0	0	0	0	0	0	0	0	0	0	0	0	0	0	0	0	0	0	0	0	0	0	0	0	0	0	0	0	0	0	0	0	0	0	0
731_Tremula_longifila	0	0	0	0	0	0	0	0	0	0	0	0	0	0	0	0	0	0	0	0	30	0	0	27	0	0	0	0	0	0	0	0	0	0	0	0	0	0	0	0	0	0	0	0	0	0	0	0	0
732_Tremula_longifila	0	0	0	0	0	0	0	0	0	0	0	0	0	0	0	0	0	0	0	0	0	0	0	0	0	0	0	217	0	0	0	0	0	0	0	0	0	0	0	0	0	0	0	0	0	0	0	0	0
733_Cercozoa_XXXX_sp	0	0	0	0	0	0	0	0	0	0	0	0	0	0	0	0	0	0	0	0	0	0	0	0	0	0	0	0	0	0	0	0	0	0	0	0	0	0	0	0	0	0	0	0	0	0	0	0	0
734_Cercozoa_XXXX_sp	0	0	0	0	0	0	0	0	0	0	0	0	0	0	0	0	0	0	0	0	0	0	0	0	0	0	0	0	0	0	0	0	0	0	0	0	0	0	0	0	0	0	0	0	0	0	0	0	0
735_Cercozoa_XXXX_sp	0	0	0	0	0	0	0	0	0	0	0	0	21	0	0	0	0	31	0	30	0	0	0	0	0	0	0	0	0	0	0	0	0	0	0	0	0	0	0	0	0	0	0	0	0	0	0	0	0
736_Cercozoa_XXXX_sp	0	46	94	0	0	0	0	0	39	0	0	0	0	0	0	0	0	0	0	0	0	0	0	0	0	0	0	0	0	0	62	0	0	0	0	0	0	0	0	0	0	0	0	0	0	0	0	0	0
737_Plasmodiophorida_XX_sp	36	0	0	0	39	360	171	38	0	0	0	0	0	0	0	0	0	0	0	0	0	0	0	0	0	0	0	0	0	0	0	0	0	0	0	0	0	0	0	58	48	25	38	2834	21	0	0	0	0
738_Plasmodiophorida_XX_sp	0	0	0	0	0	0	0	0	0	0	0	0	0	0	0	0	0	0	0	0	0	0	0	0	0	0	0	0	0	0	0	0	0	0	0	0	0	0	0	0	0	0	0	0	0	0	0	0	0
739_Spongospora_nasturtii	0	0	0	0	0	0	0	0	0	0	0	0	0	0	0	0	0	0	0	0	0	0	0	0	0	0	0	0	0	0	0	0	0	0	0	0	0	0	0	0	0	0	0	0	0	0	0	0	0
740_Spongospora_sp	0	0	0	0	0	0	0	0	33	1135	0	0	0	25	0	0	0	0	0	0	0	0	0	0	0	0	0	0	0	0	0	0	0	108	0	0	27	0	0	0	0	0	0	0	0	0	28	0	23
741_Spongospora_sp	0	0	21	0	0	0	0	301	161	227	0	0	0	0	0	0	0	0	0	0	0	0	0	0	0	0	0	0	0	0	0	0	0	0	0	0	0	0	0	0	0	0	0	28	0	0	0	0	0
742_Spongospora_subterranea	0	0	0	0	0	0	0	0	0	0	0	0	0	0	0	0	0	0	0	0	0	0	0	0	0	0	0	0	0	0	0	0	0	0	0	0	0	0	0	0	0	0	0	0	0	0	0	0	0
743_Woronina_pythii	0	0	0	0	0	0	0	0	47	0	0	0	0	0	0	0	0	0	0	0	0	0	0	0	58	0	0	0	0	0	0	0	0	0	0	0	0	0	0	108	0	0	0	0	0	0	0	0	0
744_Woronina_pythii	0	0	0	0	0	0	0	0	0	0	0	0	0	0	0	0	0	0	0	0	0	0	0	0	0	0	0	0	0	0	0	0	0	0	0	0	0	0	0	0	0	0	0	0	0	0	0	0	0
745_Leptophryidae_X	0	0	0	0	0	0	0	0	0	0	0	0	0	0	0	23	0	0	0	0	0	0	0	0	0	0	0	0	0	0	0	32	0	0	0	0	0	0	0	0	23	39	30	24	0	0	0	0	0
746_Leptophryidae_X	0	0	0	0	0	0	0	0	0	0	0	0	0	0	0	0	0	0	0	0	0	0	0	0	0	0	0	0	0	0	0	0	0	0	0	0	0	0	0	0	0	0	0	0	0	0	24	0	25
747_Leptophryidae_X	0	0	0	0	0	0	0	0	0	30	3692	255	620	157	543	37	347	0	56	1249	22	0	0	0	0	0	0	0	0	0	0	0	0	0	0	0	0	0	0	0	0	0	0	0	0	0	0	0	0
748_Leptophryidae_X	0	0	0	125	45	0	109	82	0	778	203	85	22	48	208	587	68	35	1287	261	21	0	0	25	0	0	0	0	0	0	0	0	471	0	545	0	0	0	41	0	228	0	0	0	0	0	0	0	103
749_Leptophryidae_X	0	0	0	0	0	0	0	0	0	0	0	0	0	0	0	0	0	0	0	0	0	0	0	0	0	2209	0	0	0	0	0	0	0	0	0	0	0	0	0	0	0	0	0	0	0	0	0	0	0
750_Leptophryidae_X	0	0	0	0	0	0	0	0	0	0	0	0	0	0	0	0	0	0	0	0	0	0	0	0	0	0	0	0	0	0	0	0	0	0	0	0	0	0	0	0	0	0	0	0	0	0	0	0	0
751_Leptophryidae_X	0	0	0	0	0	0	0	0	0	0	0	0	0	0	0	0	0	0	0	0	0	0	0	0	0	0	0	0	0	0	0	0	0	0	0	0	0	0	0	0	0	0	0	0	0	0	0	0	0
752_Leptophryidae_X	0	0	0	0	0	0	0	0	0	0	0	0	0	0	0	0	0	0	0	0	0	0	0	0	0	0	0	0	1149	0	0	0	0	0	0	0	0	0	0	0	0	0	0	0	0	0	0	0	0
753_Leptophryidae_X	0	0	0	0	0	0	0	0	0	600	0	0	0	0	0	0	0	0	0	0	0	0	0	0	0	0	0	0	0	0	0	0	0	0	0	0	0	0	0	0	0	0	0	0	0	0	0	0	0
754_Leptophryidae_X	0	0	0	0	0	0	0	0	0	0	383	28	51	0	57	0	45	0	0	144	0	0	0	0	0	0	0	0	0	0	0	0	0	0	0	0	0	0	0	0	0	0	0	0	0	0	0	0	0
755_Leptophryidae_X	0	0	0	0	0	0	0	0	0	0	0	0	0	0	0	0	0	0	0	0	0	0	0	0	0	0	0	0	0	0	0	0	0	0	0	0	0	0	0	0	0	0	0	0	0	0	0	0	0
756_Leptophryidae_X	0	0	0	0	0	0	0	0	0	0	0	0	0	0	0	0	0	0	0	0	0	0	0	0	0	343	368	28	0	0	0	0	0	0	0	0	0	0	0	0	0	0	0	0	0	0	0	0	0
757_Leptophryidae_X	0	0	0	0	0	0	0	0	0	0	0	0	0	0	0	0	0	0	0	0	0	55	0	302	0	0	0	0	0	0	0	0	0	0	0	0	0	0	0	0	0	0	0	0	0	0	0	0	0
758_Leptophryidae_X	0	0	0	0	0	0	0	0	0	0	0	0	0	0	23	26	0	0	31	220	0	0	0	0	0	0	0	0	0	0	0	0	0	0	0	0	0	0	0	0	0	0	0	0	0	0	0	0	0
759_Leptophrys_vorax	0	0	0	0	0	0	0	0	0	0	0	0	0	0	0	0	0	0	0	0	0	0	0	0	0	0	0	0	0	0	0	0	0	0	0	0	0	0	0	0	0	0	0	0	0	69	121	34	106
760_Leptophrys_vorax	0	0	0	0	0	0	0	0	0	0	0	0	0	0	0	0	0	0	0	0	0	0	0	0	0	0	0	0	0	0	0	0	0	0	0	0	0	0	0	0	0	0	0	0	0	0	0	0	0
761_Leptophrys_vorax	0	0	0	0	0	0	0	0	0	0	0	0	0	0	0	0	0	0	0	0	0	0	0	0	0	0	0	0	0	0	0	0	0	0	0	0	0	0	0	0	0	0	0	0	0	0	0	0	0
762_Leptophrys_vorax	0	0	0	0	0	0	0	0	0	0	0	0	0	0	0	0	0	0	0	0	0	0	0	0	0	0	0	0	0	0	0	0	0	0	0	0	0	0	0	0	0	0	0	0	0	0	0	0	0
763_Penardia-lineage_X	0	0	0	0	0	0	0	0	0	0	0	0	0	0	0	0	0	0	0	0	0	0	0	0	0	0	0	0	0	0	0	0	0	0	0	0	0	0	0	0	0	0	0	0	0	0	0	0	0
764_Sey055-lineage_X	0	0	0	0	0	0	0	0	0	0	0	0	0	0	0	0	0	0	0	0	0	0	0	0	0	0	0	0	0	0	0	0	0	0	0	0	0	0	0	0	0	0	0	0	0	0	0	0	0
765_Thalassomyxa_sp	0	0	0	0	0	0	0	0	0	0	0	25	0	0	158	0	0	0	0	0	0	0	0	0	0	0	0	0	0	0	0	0	0	0	0	0	0	0	0	0	0	0	0	0	0	0	0	0	0
766_Thalassomyxa_sp	0	0	0	0	0	0	0	0	0	0	31	41	106	51	0	40	0	0	25	0	0	0	0	0	0	0	0	0	0	0	0	0	0	0	61	0	0	0	0	0	0	0	0	0	0	0	0	0	0
767_Thalassomyxa_sp	0	0	0	0	0	0	0	0	0	0	0	0	0	0	0	334	0	0	28	0	0	0	0	0	0	0	0	0	0	0	0	0	0	0	0	0	0	0	0	0	0	0	0	0	0	0	0	0	0
768_Thalassomyxa_sp	0	0	0	0	0	0	0	0	0	0	0	34	0	0	0	0	0	0	0	0	0	0	0	0	0	0	0	0	0	0	0	0	155	0	0	0	0	0	0	0	0	0	0	0	0	0	0	0	0
769_Vampyrella_sp	0	0	0	0	0	0	0	0	0	0	0	0	0	0	0	0	0	0	0	0	0	0	0	0	0	0	0	0	0	0	0	0	0	0	0	0	0	0	0	0	0	0	0	0	0	0	0	0	0
770_Vampyrella_sp	0	0	0	0	0	0	0	0	0	0	0	0	0	0	0	227	0	0	0	0	0	0	0	0	0	0	0	0	0	0	0	0	22	24	0	0	0	0	0	0	0	0	0	0	0	0	0	0	0
[truncated: 75 more columns]

## Sheet: Table S2. CountData_GreenAlgae
	1A_Sv	1B_Sv	1C_Sv	1D_Sv	1E_Sv	2A_Sv	2B_Sv	2C_Sv	2D_Sv	2E_Sv	3A_Sv	3B_Sv	3C_Sv	3D_Sv	3E_Sv	4A_Sv	4B_Sv	4C_Sv	4D_Sv	4E_Sv	5A_Sv	5B_Sv	5C_Sv	5D_Sv	5E_Sv	6A_Sv	6B_Sv	6C_Sv	6D_Sv	6E_Sv	7A_Sv	7B_Sv	7C_Sv	7D_Sv	7E_Sv	8A_Sv	8B_Sv	8C_Sv	8D_Sv	8E_Sv	9A_Sv	9B_Sv	9C_Sv	9D_Sv	9E_Sv	BIO1_1_An	BIO1_2_An	BIO1_3_An	BIO1_4_An
1_Unk_Monomastigaceae_A	0	0	0	0	0	0	0	0	0	0	0	0	0	0	0	0	0	0	0	0	0	0	0	0	0	0	0	0	0	0	0	0	0	0	0	0	0	0	0	0	0	0	0	0	0	0	0	0	0
2_Auxenochlorella_sp	0	0	0	0	0	0	0	0	23	0	0	0	0	0	0	0	0	0	0	0	25	0	0	0	23	0	0	0	0	0	0	0	0	0	0	0	152	0	0	129	0	0	0	0	0	21	0	0	0
3_Auxenochlorella_sp	0	0	0	0	0	0	0	0	0	0	0	0	0	0	0	0	0	0	0	0	0	0	0	0	0	0	0	0	0	0	0	0	0	0	0	0	122	0	0	153	0	0	0	0	0	0	0	0	0
4_Auxenochlorella_sp	0	0	0	0	0	0	0	0	0	0	0	0	0	0	0	0	0	0	0	0	0	0	0	0	0	0	0	0	0	0	0	0	0	0	0	0	0	0	0	0	0	0	0	0	0	0	0	0	0
5_Auxenochlorella_protothecoides	0	0	0	0	0	0	0	0	0	0	91	73	26	26	47	43	26	42	48	51	0	0	0	0	0	0	0	0	0	0	0	0	0	0	0	0	0	0	0	0	0	0	0	0	0	0	0	0	0
6_Chlorella_sp	0	0	0	0	0	0	0	0	0	0	0	0	0	0	0	26	0	0	0	0	0	0	0	0	0	0	0	0	0	0	0	0	0	29	0	48	0	0	0	30	0	0	0	0	29	0	0	0	0
7_Chlorella_sp	0	0	0	0	0	0	0	0	0	0	0	0	0	0	0	0	0	0	0	0	0	0	0	0	0	0	0	0	0	0	0	0	0	0	0	0	0	0	0	0	0	0	0	0	0	0	0	0	0
8_Chlorella_sp	0	0	0	0	0	0	0	0	0	0	0	0	0	0	0	0	0	0	0	0	0	0	0	0	0	0	0	0	0	0	0	0	0	0	0	0	0	0	0	0	0	0	0	0	0	0	0	0	0
9_Unk_Chlorellales	0	0	0	0	0	0	0	125	0	0	0	0	0	0	0	0	0	0	0	0	0	0	0	0	0	125	0	0	0	0	0	0	71	26	24	0	86	0	0	29	25	0	0	0	0	0	0	0	0
10_Unk_Chlorellales	0	23	0	0	0	0	0	0	0	0	21	160	31	0	0	37	40	22	24	0	0	0	0	0	0	0	0	0	0	0	0	0	35	41	0	140	0	41	131	60	0	0	0	69	0	0	0	0	0
11_Unk_Chlorellales	0	0	0	0	0	0	0	0	0	0	230	156	49	62	138	66	33	120	49	36	0	0	0	0	0	0	0	0	0	0	0	0	0	58	0	0	49	0	111	118	0	0	0	0	0	0	76	0	0
12_Unk_Chlorellales	0	0	0	0	76	0	0	0	0	0	116	83	55	54	256	132	103	162	57	76	0	0	0	0	0	0	0	0	0	0	0	0	0	0	0	0	0	0	28	68	0	0	0	0	0	0	0	0	0
13_Unk_Chlorellales	0	0	0	0	0	0	0	0	0	0	0	28	0	0	0	0	21	0	0	0	0	0	0	0	25	0	0	0	0	0	0	0	0	0	0	0	0	0	0	0	0	0	0	0	0	0	0	0	0
14_Unk_Chlorellales	0	0	0	0	0	0	0	0	0	0	30	24	0	0	0	0	0	22	0	0	0	0	0	0	0	0	0	0	0	0	0	0	0	0	0	0	0	0	0	0	0	0	0	0	0	0	0	0	0
15_Unk_Chlorellales	0	0	0	0	0	0	0	0	0	0	0	0	0	0	0	0	0	0	0	0	0	0	0	0	0	0	0	0	0	0	0	0	0	0	0	0	0	0	0	0	0	0	0	0	0	0	0	0	0
16_Unk_Chlorellales	0	0	0	0	0	0	0	0	0	0	0	0	0	0	0	0	0	0	0	0	0	0	0	0	0	0	0	0	0	0	0	0	0	0	0	0	0	0	0	0	0	0	0	0	0	0	0	0	0
17_Unk_Chlorellales	0	0	0	0	0	0	0	0	0	0	0	0	0	0	0	0	0	0	0	0	0	0	0	0	0	0	0	0	0	0	0	0	0	0	0	0	0	0	0	0	0	0	0	0	0	0	0	0	0
18_Unk_Chlorellales	0	0	0	0	0	0	0	0	0	0	0	0	0	0	0	0	37	0	0	0	0	0	75	133	0	0	0	0	0	0	0	0	0	0	0	0	0	0	0	0	0	0	0	0	0	0	0	0	0
19_Unk_Chlorellales	0	0	0	0	0	0	0	0	0	0	0	0	0	0	0	0	0	0	0	0	0	0	0	0	0	0	0	0	0	0	0	0	0	0	0	0	0	0	0	0	0	0	0	0	0	0	0	0	0
20_Coccobotrys_mucosus	0	0	0	0	0	0	128	0	0	0	0	0	0	0	0	206	1280	958	503	35	846	138	32	1627	37	33	45	30	37	0	0	0	0	0	0	97	0	0	0	0	0	0	0	0	0	0	0	0	0
21_Coccobotrys_mucosus	0	0	0	0	0	0	0	0	0	0	0	0	0	0	0	48	143	75	27	0	53	0	0	0	0	0	0	0	0	0	0	0	0	0	0	0	0	0	0	0	0	0	0	0	0	0	0	0	0
22_Dictyosphaerium_sp	0	0	0	0	0	0	0	0	0	0	0	0	0	0	0	0	27	31	0	0	46	0	0	55	57	109	145	56	54	0	0	0	0	0	0	0	0	0	0	0	0	0	0	0	0	0	0	0	0
23_Dictyosphaerium_sp	0	0	0	0	0	0	0	0	0	0	0	0	0	0	21	0	0	0	0	0	0	0	0	0	0	0	0	0	0	0	0	0	0	0	0	0	0	0	0	0	0	0	0	0	0	0	0	0	0
24_Marvania_sp	51	75	23	0	54	22	229	0	77	0	148	130	93	126	256	231	104	405	179	144	56	0	0	0	32	0	111	0	93	30	42	0	76	34	154	182	23	57	156	123	0	0	0	0	138	57	92	0	0
25_Marvania_sp	0	0	0	0	0	0	0	0	0	0	112	0	0	0	35	0	0	0	0	0	0	0	0	0	0	0	0	0	0	0	0	0	0	0	0	0	0	0	0	0	0	0	0	0	0	0	0	0	0
26_Muriella_terrestris	0	25	0	0	0	0	207	0	0	0	85	44	0	40	176	80	202	240	65	31	0	0	0	0	0	0	0	0	24	0	0	0	0	0	33	140	0	0	0	0	0	0	0	0	54	0	22	0	0
27_Nannochloris_normandinae	1209	1617	123	310	11139	300	516	202	458	345	2160	1978	9478	605	2424	2347	6588	5227	2203	5624	11602	2207	1819	15692	13592	524	896	1149	1278	758	5893	274	342	1884	957	648	1617	1435	6469	3011	306	479	643	1245	310	4134	2285	417	1146
28_Neocystis_brevis	126	287	29	38	169	90	127	78	181	1632	759	1112	578	302	656	817	1325	763	939	350	152	32	28	176	52	49	152	132	128	172	79	67	220	1362	430	1016	325	1291	2111	2048	137	52	89	274	148	152	152	49	40
29_Neocystis_sp	0	0	0	0	0	0	0	0	0	33	0	0	0	0	0	0	0	0	0	0	0	0	0	0	0	0	0	0	0	0	0	0	0	0	0	0	0	0	0	31	0	0	0	0	0	0	0	0	0
30_Neocystis_brevis	0	0	0	0	0	0	0	0	0	0	0	0	0	0	0	0	0	0	0	0	0	0	0	0	0	0	0	0	0	0	0	0	0	0	0	0	0	0	0	25	0	0	0	0	0	0	0	0	0
31_Parietochloris_alveolaris	0	0	0	0	0	0	0	0	0	0	139	60	27	46	157	21	0	0	0	0	0	0	0	0	0	0	0	0	0	0	0	0	35	0	55	49	0	0	279	0	0	0	0	0	0	0	0	0	0
32_Parietochloris_cohaerens	0	0	0	0	0	0	0	0	0	0	28	598	0	105	175	0	0	0	0	0	0	0	0	0	0	0	0	0	0	0	0	0	0	0	0	0	0	0	0	0	0	0	0	0	0	0	0	0	0
33_Parietochloris_alveolaris	0	0	0	0	0	0	0	0	0	0	0	0	0	0	0	0	0	0	0	0	0	0	0	0	0	0	0	0	0	0	0	0	64	0	0	0	0	0	52	0	0	0	0	0	0	0	0	0	0
34_Picochlorum_eukaryotum	0	0	0	0	0	0	0	0	0	0	43	0	0	0	24	0	0	0	0	0	0	0	0	0	0	0	0	0	0	0	0	0	0	0	0	0	0	0	0	0	0	0	0	0	0	0	0	0	0
35_Desmococcus_olivaceus	105	128	27	53	312	191	304	109	304	176	1490	1331	1104	676	3525	661	302	498	214	629	318	58	56	506	269	100	147	214	222	92	84	59	80	240	476	511	692	1115	723	1964	176	139	166	237	1458	391	1940	113	231
36_Desmococcus_olivaceus	0	0	0	0	0	0	0	0	0	0	25	0	0	0	48	0	0	0	0	0	0	0	0	0	0	0	0	0	0	0	0	0	0	0	0	0	0	0	0	0	0	0	0	0	0	0	0	0	0
37_Desmococcus_olivaceus	0	0	0	0	0	0	0	0	0	0	0	0	0	0	0	0	0	0	0	0	0	0	0	0	0	0	0	0	0	0	0	0	0	0	0	0	0	0	0	0	0	0	0	0	0	0	0	0	0
38_Desmococcus_olivaceus	0	0	0	0	0	0	0	0	0	0	0	0	0	0	0	0	0	0	0	0	0	0	0	0	0	0	0	0	0	0	0	0	0	0	0	0	0	0	0	0	0	0	0	0	0	0	0	0	0
39_Elliptochloris_sp	2986	8357	196	492	1495	3218	4219	1200	3552	6530	293	421	432	124	215	1369	1487	1478	1716	669	379	294	131	854	184	134	203	326	269	438	801	1504	1087	3014	3432	6619	631	3758	2202	3474	1611	2712	945	10364	6477	7150	13421	4789	5331
40_Elliptochloris_subsphaerica	222	1147	34	96	386	484	883	162	629	1989	245	261	367	83	155	875	2671	1438	232	304	62	38	36	55	59	29	40	101	82	92	193	151	546	547	615	1097	178	98	1425	1049	356	218	208	1472	511	2196	1767	452	2120
41_Elliptochloris_bilobata	0	21	0	0	27	0	0	0	0	0	49	112	112	0	41	926	675	958	1360	601	255	381	130	1012	71	50	63	64	63	0	0	0	0	0	0	22	0	57	25	0	37	0	90	0	41	0	0	0	0
42_Elliptochloris_reniformis	0	75	0	0	0	0	0	0	0	0	42	73	47	0	34	215	179	148	73	46	0	0	0	0	0	0	0	0	0	0	0	0	0	0	24	76	0	0	57	44	0	0	60	63	26	0	0	0	0
43_Elliptochloris_subsphaerica	0	34	0	0	0	36	0	0	0	0	0	0	22	0	0	34	95	44	0	0	0	0	0	0	0	0	0	0	0	0	0	0	0	23	0	0	0	0	59	61	0	0	0	0	0	61	54	0	50
44_Elliptochloris_subsphaerica	0	0	0	0	0	0	0	0	0	0	0	0	0	0	0	0	0	0	0	0	0	0	0	0	0	0	0	0	0	0	0	0	0	0	0	32	0	0	24	25	0	0	0	33	0	116	79	0	128
45_Elliptochloris_marina	0	0	0	0	0	0	0	0	0	0	0	0	0	0	0	0	0	0	0	0	0	0	0	0	0	0	0	0	0	0	0	0	0	0	0	32	0	395	0	0	29	0	0	0	0	0	0	0	0
46_Elliptochloris_sp	0	0	0	0	0	0	0	0	0	0	0	0	0	0	0	0	0	0	0	0	0	0	0	0	0	0	0	0	0	0	0	0	0	0	0	0	0	0	0	31	0	0	0	0	0	0	28	0	0
47_Elliptochloris_marina	0	0	0	0	0	0	0	0	0	0	0	0	0	0	0	30	46	23	0	0	0	0	0	0	0	0	0	0	0	0	0	0	0	0	0	0	0	0	0	0	0	0	0	0	0	0	0	0	0
48_Prasiola_crispa	0	0	0	0	0	0	0	0	0	0	0	0	0	0	25	0	0	0	0	21	0	0	0	0	0	0	0	0	0	0	0	0	0	0	0	0	43	22	0	50	0	0	0	0	25	0	0	0	0
49_Unk_Prasiolales	189	522	25	45	242	478	256	82	387	143	633	550	1823	172	760	324	1748	1594	1111	910	2664	486	887	3011	519	183	546	242	289	82	34	34	82	153	138	538	137	1010	806	309	40	161	28	239	54	400	328	693	422
50_Unk_Prasiolales	368	44	109	0	32	0	43	44	41	44	477	169	36	25	53	30	21	51	36	192	464	131	0	46	54	46	32	46	301	357	0	0	0	40	65	32	343	82	208	349	102	0	0	27	0	671	28	191	25
51_Unk_Prasiolales	0	0	0	0	0	0	0	0	0	0	120	238	84	53	38	51	29	120	49	69	0	0	0	0	0	0	0	0	0	0	0	0	0	0	0	0	0	0	0	0	0	0	0	0	0	0	0	0	0
52_Unk_Prasiolales	0	0	0	0	0	0	0	0	0	0	27	0	0	0	0	0	0	0	0	0	0	0	0	0	0	0	0	0	0	0	0	0	0	0	0	0	0	0	0	0	0	0	0	0	0	0	0	0	0
53_Unk_Prasiolales	0	0	0	0	0	0	0	0	0	0	0	0	0	0	0	0	0	0	0	0	0	0	0	0	0	0	0	0	0	0	0	0	0	0	0	0	0	0	0	0	0	0	0	0	0	0	0	0	0
54_Unk_Prasiolales	0	0	0	0	0	0	0	0	0	0	0	0	0	0	0	0	0	0	0	0	0	0	0	0	0	0	0	0	0	0	0	0	0	0	0	0	0	0	0	0	0	0	0	0	0	0	0	0	0
55_Unk_Prasiolales	0	0	0	0	0	0	0	0	0	0	0	0	0	0	0	0	0	0	0	0	0	0	0	0	0	0	0	0	0	0	0	0	0	0	0	0	0	0	0	0	0	0	0	0	0	0	0	0	0
56_Pseudochlorella_pringsheimii	0	89	0	0	664	0	0	0	0	0	0	29	39	0	0	0	24	28	24	0	0	0	0	23	0	0	0	0	0	0	281	0	0	71	0	0	23	35	131	50	0	0	0	0	0	268	63	0	90
57_Pseudochlorella_pringsheimii	0	29	0	0	120	0	0	0	0	0	58	34	68	0	0	23	47	90	32	45	129	41	0	144	0	0	0	21	0	0	55	0	0	0	0	0	0	0	0	0	0	0	0	0	0	0	0	0	0
58_Pseudochlorella_pringsheimii	0	0	0	0	147	0	0	0	0	0	0	0	0	0	0	0	0	0	0	0	0	0	0	0	0	0	0	0	0	0	68	0	0	0	0	0	0	0	35	0	0	0	0	0	0	87	32	0	30
59_Pseudochlorella_pringsheimii	0	0	0	0	58	0	0	0	0	0	0	0	0	0	0	0	0	0	0	0	0	0	0	0	0	0	0	0	0	0	27	0	0	0	0	0	0	0	41	0	0	0	0	0	0	53	0	0	0
60_Pseudochlorella_pringsheimii	0	0	0	0	0	0	0	0	0	0	24	26	0	0	0	0	0	0	0	0	0	0	0	0	0	0	0	0	0	0	0	0	0	0	0	0	0	0	0	0	0	0	0	0	0	0	0	0	0
61_Pseudostichococcus_monallantoides	0	0	0	0	0	0	0	0	0	0	21	24	0	0	0	32	72	0	0	0	376	138	0	365	245	21	31	30	37	0	0	0	0	0	0	0	54	0	0	33	0	0	0	0	0	0	0	0	0
62_Pseudostichococcus_monallantoides	0	0	0	0	0	0	0	0	0	0	0	0	0	0	0	0	45	0	0	0	138	30	0	105	0	0	0	0	0	0	0	0	0	0	0	0	0	0	0	0	0	0	0	0	0	0	0	0	0
63_Pseudostichococcus_monallantoides	0	0	0	0	0	0	0	0	0	0	0	0	0	0	0	0	34	0	0	0	155	0	0	206	276	0	0	0	0	0	0	0	0	0	0	0	0	0	0	0	0	0	0	0	0	0	0	0	0
64_Rosenvingiella_radicans	0	0	0	0	0	0	0	0	0	0	0	0	0	0	0	0	0	0	0	0	0	0	0	0	0	0	0	0	0	0	0	0	0	0	0	0	0	0	0	0	0	0	0	0	0	0	0	0	0
65_Stichococcus_jenerensis	0	0	0	0	0	0	0	0	0	0	0	0	0	0	0	0	0	0	0	0	0	0	0	0	0	0	0	0	0	0	0	0	0	0	0	0	0	0	0	0	0	0	0	0	0	0	0	0	0
66_Stichococcus_sp	0	0	0	0	0	0	0	0	21	0	0	0	0	0	0	0	0	0	33	0	33	0	0	64	0	0	34	0	0	0	0	0	0	0	0	0	0	24	0	0	0	0	0	0	0	0	0	0	0
67_Stichococcus_bacillaris	0	0	0	0	0	0	0	0	0	0	64	61	60	79	83	28	31	95	0	118	0	0	0	0	0	0	0	0	0	0	0	0	0	0	0	0	0	0	0	0	0	0	0	0	0	0	0	0	0
68_Stichococcus_sp	0	0	0	0	43	0	0	0	0	0	38	21	53	0	32	32	25	35	0	58	0	0	0	0	0	0	0	0	0	0	0	0	0	0	0	0	0	0	54	25	0	0	0	0	0	0	0	0	0
69_Stichococcus_sp	0	0	0	0	29	0	0	0	0	0	82	64	0	24	121	79	56	41	31	44	0	0	0	0	0	0	0	0	0	0	0	0	0	0	0	0	0	0	0	38	0	0	0	0	0	0	0	0	0
70_Stichococcus_sp	0	0	0	0	0	0	0	0	0	0	69	0	0	0	81	0	0	0	0	0	0	0	0	0	0	0	0	0	0	0	0	0	0	0	0	0	0	0	0	0	0	0	0	0	0	0	0	0	0
71_Stichococcus_sp	0	0	0	0	0	0	0	0	0	0	0	0	0	0	0	0	0	0	0	0	0	0	0	0	0	0	0	0	0	0	0	0	0	0	0	0	0	0	0	0	0	0	0	0	0	0	0	0	0
72_Stichococcus_sp	0	0	0	0	0	0	0	0	0	0	0	0	0	0	0	0	0	0	0	0	0	0	0	0	0	0	0	0	0	0	0	0	0	0	0	0	0	0	0	0	0	0	0	0	0	0	0	0	0
73_Stichococcus_sp	0	0	0	0	0	0	0	0	0	0	0	0	0	0	0	0	0	0	0	0	32	0	0	55	0	0	0	0	0	0	0	0	0	0	0	0	0	0	0	0	0	0	0	0	0	0	0	0	0
74_Stichococcus_sp	0	0	0	0	0	0	0	0	0	0	0	0	0	0	0	0	0	0	0	0	0	0	0	0	0	0	0	0	0	0	0	0	0	0	0	0	0	0	0	0	0	0	0	0	0	0	0	0	0
75_Asterochloris_sp	643	608	0	30	1345	485	134	61	95	48	36	0	0	0	31	109	0	0	75	0	41	0	0	0	27	0	115	24	0	30	182	0	42	96	160	280	95	736	41	204	112	785	77	571	177	6283	914	220	1245
76_Unk_Microthamniales	11189	1069	228	295	714	1292	254	247	1214	860	960	322	405	151	1674	173	174	182	432	1100	474	160	21	98	55	90	563	863	1662	441	681	394	131	247	225	709	1879	1168	1377	1377	434	364	283	4373	236	5523	2936	538	2215
77_Unk_Microthamniales	982	76	0	34	393	40	65	24	25	36	0	0	0	0	0	0	0	39	0	0	0	0	0	50	0	0	0	0	0	26	35	0	0	0	85	1191	0	488	228	56	107	82	97	3494	81	0	0	0	0
78_Unk_Microthamniales	23	0	0	0	0	23	0	0	0	0	0	0	0	0	36	0	0	0	0	0	0	0	0	0	0	0	0	0	0	0	0	0	0	0	0	0	30	0	0	28	0	0	0	0	0	58	36	0	39
79_Unk_Microthamniales	73	0	0	0	0	0	0	0	0	0	0	0	0	0	0	0	0	0	0	0	0	0	0	0	0	0	0	0	0	0	0	0	0	0	0	0	0	0	0	0	0	0	0	40	0	0	0	0	0
80_Unk_Microthamniales	0	0	0	0	21	0	0	0	0	0	0	0	0	0	0	0	0	0	0	0	0	0	0	0	0	0	0	0	0	0	0	0	0	0	0	23	0	23	0	0	0	0	0	85	0	0	0	0	0
81_Unk_Microthamniales	66	0	0	0	0	0	0	0	0	0	0	0	0	0	0	0	0	0	0	0	0	0	0	0	0	0	0	0	0	0	0	0	0	0	0	0	0	0	0	0	0	0	0	0	0	21	0	0	0
82_Unk_Microthamniales	0	0	0	0	0	0	0	0	0	0	0	0	0	0	0	0	0	0	0	0	0	0	0	0	0	0	0	0	0	0	0	0	0	0	0	0	0	0	0	0	0	0	0	0	0	0	0	0	0
83_Unk_Microthamniales	79	0	0	0	0	0	0	0	0	0	0	0	0	0	0	0	0	0	0	0	0	0	0	0	0	0	0	0	0	0	0	24	0	0	0	0	31	0	0	0	0	92	0	0	0	0	0	0	0
84_Unk_Microthamniales	0	0	0	0	0	0	0	0	0	0	0	0	0	0	23	0	0	0	0	0	0	0	0	0	0	0	0	0	0	0	0	0	0	0	0	0	0	0	0	0	0	0	0	0	0	0	0	0	0
85_Myrmecia_bisecta	34	234	0	0	307	354	0	23	30	29	75	248	124	42	213	167	218	80	32	33	0	0	0	24	296	385	0	23	27	0	35	0	65	133	254	77	190	0	274	472	69	138	54	175	253	0	24	0	0
86_Myrmecia_sp	131	239	0	0	90	31	41	56	38	0	564	621	1205	250	1224	947	596	1731	715	302	51	0	0	27	31	78	36	0	51	68	57	255	99	1104	286	351	1971	607	1593	6066	62	73	30	81	249	77	100	0	0
87_Myrmecia_sp	0	0	0	0	0	0	0	0	0	0	0	0	0	0	0	0	0	0	0	0	0	0	0	0	0	0	0	0	0	0	0	0	0	68	0	0	0	0	0	196	0	0	0	0	0	0	0	0	0
88_Trebouxia_asymmetrica	10238	4310	199	573	4945	5739	2131	1105	724	685	130	162	213	36	269	150	62	132	152	93	148	118	39	61	82	491	199	519	76	272	1503	4661	471	410	510	2435	17316	2524	326	4684	603	12230	175	654	1202	12236	16415	3278	11670
89_Trebouxia_jamesii	1681	310	47	68	746	1483	321	74	122	166	50	57	26	0	107	0	0	22	28	0	30	38	0	21	23	0	51	131	0	55	1067	509	88	147	167	647	283	119	92	1188	276	335	34	484	792	2462	3610	1456	3339
90_Trebouxia_jamesii	38	0	0	0	27	101	0	0	0	0	0	0	0	0	0	0	0	0	0	0	0	0	0	0	0	0	0	0	0	0	0	0	0	0	0	0	24	0	0	40	0	23	0	0	0	69	100	39	97
91_Trebouxia_asymmetrica	0	0	0	0	0	0	0	0	0	0	0	0	0	0	0	0	0	0	0	0	0	0	0	0	0	0	0	0	0	0	0	0	0	0	0	0	39	0	0	32	0	0	0	0	0	0	36	0	0
92_Trebouxia_sp	0	21	0	0	0	0	0	0	0	0	0	0	0	0	0	0	0	0	0	0	0	0	0	0	0	0	0	0	0	0	0	0	0	0	0	0	0	0	0	0	0	0	0	0	0	0	23	0	0
93_Apatococcus_lobatus	0	0	0	0	0	0	0	0	0	0	0	0	0	0	0	0	0	0	0	0	0	0	0	0	0	0	0	0	0	0	0	0	0	0	0	0	0	0	0	0	0	0	0	0	0	0	0	0	0
94_Chloroidium_ellipsoideum	1036	2770	136	185	1195	665	2184	525	1555	563	6425	8940	5639	941	8912	10804	6535	17423	4286	8603	8190	1528	4174	1560	11590	895	1003	1100	1235	3185	454	501	300	1208	2869	2740	5825	546	1773	5645	688	684	365	4905	4973	782	2468	726	306
95_Chloroidium_ellipsoideum	0	0	0	0	0	0	0	0	0	0	127	79	26	0	116	45	27	59	26	49	0	0	0	0	0	0	0	0	0	0	0	0	0	0	0	0	0	0	0	54	0	0	0	0	0	0	0	0	0
96_Chloroidium_engadinense	0	0	0	0	0	0	0	0	0	0	0	0	0	0	0	0	0	0	0	0	0	0	0	0	0	0	0	0	0	0	0	0	0	0	0	0	0	0	0	0	0	0	0	0	0	0	0	0	0
97_Chloroidium_ellipsoideum	0	0	0	0	0	0	0	0	0	0	0	0	0	0	0	0	0	0	0	0	0	0	0	0	0	0	0	0	0	0	0	0	0	0	0	0	0	0	0	0	0	0	0	0	0	0	0	0	0
98_Chloroidium_ellipsoideum	0	0	0	0	0	0	0	0	0	0	0	0	0	0	0	0	0	0	0	0	0	0	0	0	0	0	0	0	0	0	0	0	0	0	0	0	0	0	0	0	0	0	0	0	0	0	0	0	0
99_Chloroidium_engadinense	0	0	0	0	0	0	0	0	0	0	39	29	0	0	0	0	0	0	0	0	0	0	0	0	0	0	0	0	0	0	0	0	0	0	0	0	0	0	0	0	0	0	0	0	0	0	0	0	0
100_Chloroidium_ellipsoideum	0	0	0	0	0	0	0	0	0	0	0	0	57	0	0	21	0	0	0	0	36	0	0	0	0	0	0	0	0	0	0	0	0	0	0	0	0	0	0	0	0	0	0	0	0	0	0	0	0
101_Chloroidium_engadinense	0	0	0	0	0	0	0	0	0	0	0	0	0	0	0	0	0	0	0	0	0	0	0	0	0	0	0	0	0	0	0	0	0	0	0	0	0	0	0	0	0	0	0	22	0	0	0	0	0
102_Chloroidium_engadinense	0	0	0	0	0	0	0	0	0	0	21	31	0	0	33	0	0	0	0	0	0	0	0	0	0	0	0	0	0	0	0	0	0	0	0	0	0	0	0	0	0	0	0	0	0	0	0	0	0
103_Chloroidium_ellipsoideum	0	0	0	0	0	0	0	0	0	0	0	0	0	0	0	0	0	0	0	0	0	0	0	0	0	0	0	0	0	0	0	0	0	0	0	0	0	0	0	0	0	0	0	0	0	0	0	0	0
104_Choricystis_sp	0	0	0	0	0	0	0	0	0	0	0	0	0	0	0	0	0	0	0	0	0	0	0	0	0	0	0	0	0	0	0	0	0	0	0	0	0	0	0	0	0	0	0	0	0	0	0	0	0
105_Dictyochloropsis_reticulata	2412	526	68	45	1340	382	89	199	82	51	38	0	32	23	54	35	67	256	225	24	37	0	0	32	0	61	40	0	0	48	237	55	291	684	658	1126	2501	1500	646	2100	884	725	49	3178	2890	51	0	0	0
106_Dictyochloropsis_irregularis	0	0	0	55	0	0	0	0	0	0	0	0	63	0	0	0	0	0	0	0	0	0	0	0	0	0	0	0	0	0	42	2694	0	66	114	51	315	47	39	103	0	84	0	0	0	0	0	0	63
107_Dictyochloropsis_splendida	0	0	0	0	0	0	0	0	0	0	0	0	0	0	0	0	0	0	0	0	0	0	0	0	0	0	0	0	0	0	0	0	0	110	206	0	0	727	82	49	0	0	0	0	0	0	0	0	0
108_Dictyochloropsis_reticulata	29	0	0	0	64	40	0	0	0	0	0	0	0	0	0	0	0	0	0	0	0	0	0	0	0	0	0	0	0	0	0	0	0	0	0	0	39	33	27	80	0	0	0	48	35	0	0	0	0
109_Dictyochloropsis_symbiontica	0	0	0	0	0	29	0	0	0	0	0	0	0	0	0	0	0	0	0	0	0	0	0	0	0	0	0	0	0	0	0	221	0	26	48	0	0	0	0	0	0	0	0	0	0	0	0	0	0
110_Leptosira_erumpens	5036	8290	193	666	10075	14826	8386	812	1878	517	537	1534	1966	101	753	364	908	1496	863	126	99	26	52	187	142	821	223	346	75	400	5535	7197	976	2051	3107	4154	3155	5319	1099	2590	721	5808	530	6398	2816	9989	9342	2560	9268
111_Leptosira_erumpens	30	51	0	0	0	0	28	0	24	0	7455	1981	200	614	2405	429	283	2707	430	1118	42	0	0	0	0	0	0	0	0	38	0	0	23	0	0	0	0	0	0	39	0	0	0	0	0	39	24	0	0
112_Leptosira_erumpens	111	139	0	0	165	351	0	0	0	0	0	0	0	0	0	0	0	0	0	0	0	0	0	0	0	0	0	0	0	0	61	113	0	37	92	60	44	42	23	42	26	202	0	234	110	39	40	0	92
113_Leptosira_erumpens	93	85	0	0	183	241	0	0	0	0	0	0	0	0	0	0	0	0	0	0	0	0	0	0	0	0	0	0	0	0	48	77	0	0	0	44	103	52	0	57	0	147	0	83	0	232	190	40	200
114_Leptosira_erumpens	0	0	0	0	0	0	0	0	0	0	0	0	0	0	0	0	0	0	0	0	0	0	0	0	0	0	0	0	0	0	0	0	0	0	0	0	0	0	0	0	0	0	0	0	0	0	0	0	0
115_Leptosira_erumpens	81	0	0	0	30	26	35	0	0	0	0	23	28	0	0	0	0	0	0	0	0	0	0	0	0	105	0	0	0	21	39	0	0	0	0	25	0	0	0	0	0	0	33	0	0	88	21	0	0
116_Leptosira_erumpens	0	31	0	0	29	65	0	0	0	0	0	0	0	0	0	0	0	0	0	0	0	0	0	0	0	0	0	0	0	0	0	0	0	0	0	0	0	26	0	0	0	26	0	44	25	60	42	0	47
117_Leptosira_erumpens	0	26	0	0	44	31	0	0	0	0	0	0	0	0	0	0	0	0	0	0	0	0	0	0	0	0	0	0	0	0	0	0	0	0	0	0	0	0	0	0	0	0	0	0	0	0	0	0	0
118_Leptosira_erumpens	0	0	0	0	62	0	0	0	0	0	0	0	0	0	0	0	0	0	0	0	0	0	0	0	0	0	0	0	0	0	28	0	0	0	0	0	0	0	0	0	0	0	0	0	0	0	0	0	0
119_Leptosira_erumpens	0	27	0	0	27	148	0	0	0	0	0	0	0	0	0	0	0	0	0	0	0	0	0	0	0	0	0	0	0	0	0	0	0	0	0	0	0	0	0	0	0	0	0	21	0	0	0	0	0
120_Leptosira_erumpens	0	0	0	0	29	23	0	0	0	0	0	0	0	0	0	0	0	0	0	0	0	0	0	0	0	0	0	0	0	0	0	54	0	0	0	0	25	21	0	0	0	0	0	31	24	0	0	0	0
121_Leptosira_erumpens	0	0	0	0	0	0	0	0	0	0	198	51	0	31	49	0	0	21	0	0	0	0	0	0	0	0	0	0	0	0	0	0	0	0	0	0	0	0	0	0	0	0	0	0	0	0	0	0	0
122_Leptosira_erumpens	0	0	0	0	33	0	0	0	0	0	0	0	0	0	0	0	0	0	0	0	0	0	0	0	0	0	0	0	0	0	0	0	0	0	0	0	0	0	0	0	0	0	0	0	0	0	25	0	0
123_Lobosphaeropsis_pyrenoidosa	0	0	0	0	0	0	0	0	0	0	0	0	0	0	0	0	0	0	0	0	0	0	0	0	0	0	0	0	0	0	115	79	0	0	0	0	0	0	0	0	0	0	0	83	0	0	0	0	0
124_Microthamnion_kuetzingianum	0	0	0	0	0	0	0	0	0	0	0	0	0	0	0	0	0	0	0	0	0	0	0	0	0	0	0	0	0	0	0	0	0	0	0	0	0	0	0	0	0	0	0	0	0	0	0	0	0
125_Microthamnion_kuetzingianum	0	0	0	0	0	0	0	0	0	0	0	0	0	0	0	0	0	0	0	0	0	0	0	0	0	0	0	0	0	0	0	0	0	0	0	0	0	0	0	0	0	0	0	0	0	0	0	0	0
126_Microthamnion_kuetzingianum	0	0	0	0	0	0	0	0	0	0	0	0	0	0	0	0	0	0	0	0	0	0	0	0	0	0	0	0	0	0	0	0	0	0	0	0	0	0	0	0	0	0	0	0	0	0	0	0	0
127_Pseudococcomyxa_sp	3300	14103	221	715	6860	5382	5513	1212	4037	17315	5674	3747	3087	1069	1421	4329	3600	10835	3972	3837	4788	2381	712	7230	840	17104	20240	23799	10322	341	4001	2089	3032	1094	1493	4106	677	1553	1041	1099	2848	6750	1764	4682	5416	368	653	90	650
128_Pseudococcomyxa_sp	258	175	0	0	127	378	139	61	57	0	0	0	0	0	0	0	0	0	0	0	0	0	0	0	0	0	787	0	0	0	56	37	0	46	62	357	0	187	0	0	0	645	0	0	707	0	0	0	0
129_Pseudococcomyxa_sp	0	22	0	0	0	0	0	0	0	450	0	0	0	0	0	0	0	0	0	0	0	0	0	0	0	0	0	0	0	0	0	0	0	0	0	0	0	0	0	0	0	0	0	47	0	0	0	0	0
130_Pseudococcomyxa_sp	41	0	0	26	83	90	0	54	58	0	0	0	0	0	0	0	0	0	0	0	0	0	0	0	0	0	0	0	0	0	0	0	0	0	0	0	0	0	0	0	44	21	0	132	0	0	0	0	0
131_Pseudococcomyxa_sp	0	0	0	0	0	0	0	0	0	0	0	0	0	0	0	0	0	0	0	0	0	0	0	0	0	0	0	0	0	0	0	0	0	0	0	0	0	0	0	0	0	0	0	0	0	0	0	0	0
132_Unk_Trebouxiophyceae	4971	2540	110	282	1126	3317	1116	467	1054	9197	230	291	221	37	244	198	126	171	97	132	188	43	33	117	98	358	133	3672	1575	153	925	3219	145	485	2141	1650	589	817	455	947	921	3527	442	8172	6087	411	426	97	1428
133_Unk_Trebouxiophyceae	0	0	0	0	0	0	0	0	0	0	43	0	0	0	0	0	0	0	0	0	0	0	0	0	0	0	0	0	0	0	0	0	0	25	0	35	0	0	63	46	0	0	0	0	0	0	0	0	0
134_Unk_Trebouxiophyceae	57	0	0	0	44	0	0	0	0	0	0	0	0	0	0	0	0	0	0	0	0	0	0	0	0	0	0	0	0	0	0	0	0	0	29	25	30	0	0	70	23	37	0	182	141	0	0	0	0
135_Unk_Trebouxiophyceae	39	24	0	0	36	22	0	0	0	0	0	0	0	0	0	0	0	0	0	0	0	0	0	0	0	0	0	0	0	0	0	88	0	0	26	29	39	0	0	25	32	44	0	129	59	0	0	0	0
136_Unk_Trebouxiophyceae	0	0	0	0	0	0	0	0	0	0	0	0	0	0	0	0	0	0	0	0	0	0	0	0	0	0	0	0	0	0	0	0	0	0	0	0	0	0	0	0	0	0	0	0	0	0	0	0	0
137_Watanabea_reniformis	73	415	0	40	21	849	394	77	324	0	39	60	27	0	41	107	2630	426	3078	37	0	0	0	0	31	0	23	0	0	0	70	0	48	83	37	29	0	0	21	28	0	52	0	284	0	0	21	176	0
138_Xylochloris_sp	71	137	46	27	76	57	152	32	0	22	315	336	443	116	423	829	2932	859	272	277	40	24	0	82	43	24	0	0	84	61	65	45	435	413	204	436	385	59	2098	1815	62	51	0	60	73	164	154	111	123
139_Xylochloris_sp	0	0	0	0	0	0	0	0	0	0	0	0	0	0	0	0	0	0	0	0	0	0	0	0	0	0	0	0	0	0	0	0	0	0	0	0	0	0	0	0	0	0	0	0	0	0	36	0	0
140_Trentepohlia_sp	420	138	144	150	221	106	108	0	0	453	46	0	91	0	0	175	0	0	0	0	60	0	0	26	0	0	0	482	0	103	302	4592	0	51	4765	70	111	57	65	49	0	182	0	186	148	78	0	0	150
141_Trentepohlia_iolithus	0	0	0	0	0	0	0	0	0	0	21	22	47	0	126	310	737	59	55	39	0	0	0	0	0	0	0	0	0	0	0	0	0	0	0	0	0	0	0	0	0	0	0	0	0	0	0	0	0
142_Pseudendoclonium_submarinum	0	0	0	0	0	0	0	0	0	0	0	0	0	0	0	167	0	0	0	0	0	0	0	0	0	0	0	0	0	0	0	0	0	0	158	0	0	0	0	0	0	0	0	0	162	0	0	0	0
143_Pseudendoclonium_printzii	0	0	0	0	0	0	0	0	0	0	0	0	0	0	0	0	0	0	0	0	0	0	0	0	0	0	0	0	0	0	0	0	0	0	0	0	0	0	0	0	0	0	0	0	0	0	0	0	0
144_Bracteacoccus_sp	0	0	0	0	0	0	0	0	0	0	94	90	39	69	197	194	95	51	274	78	255	0	0	35	0	0	0	0	0	0	0	0	0	35	28	0	0	0	93	101	0	0	0	0	0	0	0	0	0
145_Bracteacoccus_KF_2012h	0	0	0	0	0	0	0	0	0	0	0	0	0	0	61	71	216	0	25	0	0	0	0	0	0	0	0	0	0	0	0	0	0	26	0	0	0	0	62	130	0	0	0	0	0	0	0	0	0
146_Characium_perforatum	21	0	0	0	0	0	54	0	88	0	3700	2431	403	266	1269	275	74	283	565	192	0	0	0	0	0	0	82	0	72	0	0	0	58	0	97	30	0	58	159	0	0	0	0	0	127	26	22	0	0
147_Characium_perforatum	0	0	0	0	0	0	0	0	0	0	580	381	79	49	221	44	27	61	85	32	0	0	0	0	0	0	0	0	0	0	0	0	0	0	0	0	0	0	71	0	0	0	0	0	0	0	0	0	0
148_Characium_perforatum	0	0	0	0	0	0	0	0	0	0	61	49	0	0	60	0	0	0	0	0	0	0	0	0	0	0	0	0	0	0	0	0	0	0	0	0	0	0	0	0	0	0	0	0	0	0	0	0	0
149_Characium_perforatum	0	0	0	0	0	0	0	0	0	0	130	82	29	0	36	0	0	0	28	0	0	0	0	0	0	0	0	0	0	0	0	0	0	0	0	0	0	0	0	0	0	0	0	0	0	0	0	0	0
150_Characium_perforatum	0	0	0	0	0	0	0	0	0	0	101	79	0	0	39	0	0	0	0	0	0	0	0	0	0	0	0	0	0	0	0	0	0	0	0	0	0	0	0	0	0	0	0	0	0	0	0	0	0
151_Characium_perforatum	0	0	0	0	0	0	0	0	0	0	72	26	0	0	29	0	0	0	0	0	0	0	0	0	0	0	0	0	0	0	0	0	0	0	0	0	0	0	0	0	0	0	0	0	0	0	0	0	0
152_Characium_perforatum	0	0	0	0	0	0	0	0	0	0	0	0	0	0	0	0	0	0	0	0	0	0	0	0	0	0	0	0	0	0	0	0	0	0	0	0	0	0	0	0	0	0	0	0	0	0	0	0	0
153_Characium_perforatum	0	0	0	0	0	0	0	0	0	0	99	60	0	0	32	0	0	0	0	0	0	0	0	0	0	0	0	0	0	0	0	0	0	0	0	0	0	0	0	0	0	0	0	0	0	0	0	0	0
154_Characium_perforatum	0	0	0	0	0	0	0	0	0	0	67	34	0	0	0	0	0	0	0	0	0	0	0	0	0	0	0	0	0	0	0	0	0	0	0	0	0	0	0	0	0	0	0	0	0	0	0	0	0
155_Desmodesmus_communis	0	0	0	0	0	0	0	0	0	0	0	0	0	0	0	0	0	0	0	0	0	0	0	0	0	0	0	0	0	0	0	0	0	0	0	0	0	0	0	0	0	0	0	0	0	0	0	0	0
156_Dictyococcus_varians	0	0	0	0	0	0	0	0	0	0	126	58	120	71	203	85	106	24	63	63	0	0	0	0	0	0	0	0	0	0	0	0	0	0	0	0	0	0	0	0	0	0	0	0	0	0	0	0	0
157_Dictyococcus_sp	0	0	0	0	0	0	0	0	0	0	68	107	0	43	158	0	0	0	34	0	0	0	0	0	0	0	0	0	0	0	0	0	0	0	0	0	0	0	0	0	0	0	0	0	0	0	0	0	0
158_Radiococcus_sp	0	0	0	0	0	0	0	0	0	0	0	0	0	0	0	0	0	0	0	0	0	0	0	0	0	0	0	0	0	0	0	0	0	0	0	0	0	0	0	0	0	0	0	0	0	0	0	0	0
159_Scenedesmus_sp	0	0	0	0	24	0	26	0	36	0	52	93	210	27	80	128	30	23	60	62	22	0	0	23	0	0	24	0	81	64	65	64	611	818	194	225	173	117	2235	1109	0	0	0	44	99	0	0	0	0
160_Unk_Chlamydomonadales	0	0	0	0	28	26	0	0	0	0	1263	1325	1350	1249	6361	2640	1050	859	2810	1863	0	0	0	0	24	0	0	0	0	0	0	0	0	31	0	24	0	0	0	0	0	0	0	0	0	0	0	0	0
161_Unk_Chlamydomonadales	0	0	0	0	0	0	0	0	0	0	1107	579	57	116	1830	37	22	39	30	70	0	0	0	0	0	0	0	0	0	0	0	0	0	0	0	0	0	0	0	0	0	0	0	0	0	0	0	0	0
162_Unk_Chlamydomonadales	0	47	0	0	200	0	0	0	0	0	30	56	0	0	155	29	0	22	33	33	0	0	0	0	0	0	0	0	0	0	0	0	0	21	45	0	48	0	36	0	0	0	0	0	0	0	0	0	0
163_Unk_Chlamydomonadales	0	0	0	0	0	0	0	0	0	0	0	0	0	0	0	0	0	0	0	0	0	0	0	0	0	0	0	0	0	0	0	0	0	0	0	0	0	0	0	0	0	0	0	0	0	0	0	0	0
164_Unk_Chlamydomonadales	0	0	0	0	0	0	0	0	0	0	283	0	0	33	145	0	0	0	0	0	0	0	0	0	0	0	0	0	0	0	0	0	0	0	0	0	0	0	0	0	0	0	0	0	0	0	0	0	0
165_Unk_Chlamydomonadales	0	0	0	0	0	0	0	0	0	0	0	0	0	0	0	55	0	64	56	41	0	0	0	0	0	0	0	0	0	0	0	0	0	0	0	0	0	0	0	0	0	0	0	0	0	0	0	0	0
166_Chlamydomonas_sp	0	0	0	0	0	0	0	0	0	0	66	0	0	0	65	0	0	0	0	0	0	0	0	0	0	0	0	0	0	0	0	0	0	0	0	0	0	0	0	0	0	0	0	0	0	0	0	0	0
167_Chlamydomonas_sp	0	0	0	0	0	0	0	0	0	0	0	0	0	0	0	0	0	0	0	0	0	0	0	0	0	0	0	0	0	0	0	0	0	0	0	0	0	0	0	0	0	0	0	0	0	0	0	0	0
168_Chlamydomonas_concordia	0	0	0	0	0	0	30	0	0	0	0	0	0	0	0	0	0	36	0	0	0	0	0	0	0	0	0	0	0	0	0	0	0	0	0	26	0	0	0	0	0	0	0	0	0	0	0	0	0
169_Chlamydomonas_meslinii	0	0	0	0	0	0	0	0	0	0	0	0	0	0	24	0	0	37	0	0	0	0	0	0	0	0	0	0	0	0	0	0	0	0	0	0	0	0	0	0	0	0	0	0	0	0	0	0	0
170_Chlamydomonas_sp	0	0	0	0	0	0	0	54	71	306	0	0	0	0	0	0	56	60	38	0	0	0	0	0	0	0	0	0	0	0	0	0	0	0	0	0	0	0	0	0	0	0	0	0	0	0	0	0	0
171_Chlamydomonas_moewusii	0	50	0	0	0	0	0	0	0	0	0	0	0	0	57	0	0	82	0	0	0	0	0	0	0	0	0	0	0	0	0	0	0	0	0	0	0	0	0	0	0	0	0	0	0	0	0	0	0
172_Chlorogonium_euchlorum	0	0	0	0	0	0	0	0	0	0	0	0	0	0	0	0	0	0	0	0	0	0	0	0	0	0	0	0	0	0	0	0	0	0	0	0	0	0	0	0	0	0	0	0	0	0	0	0	0
173_Chloromonas_fukushimae	0	0	0	0	44	143	0	60	172	34	237	857	950	352	1736	121	104	310	292	497	0	0	0	0	0	0	0	43	0	0	0	0	0	0	0	0	0	0	0	0	27	0	28	0	22	0	0	0	0
174_Chloromonas_reticulata	0	0	0	0	60	29	0	0	0	0	36	73	0	32	107	32	57	81	0	35	0	0	0	0	0	0	0	0	0	0	0	0	0	0	0	0	0	0	0	28	0	0	0	0	0	0	0	0	0
175_Chloromonas_platystigma	0	0	0	0	0	0	0	0	0	0	473	982	2557	847	2135	164	94	153	103	136	0	0	0	0	0	0	0	0	0	0	0	0	0	0	0	0	0	0	0	0	0	0	0	0	0	0	0	0	0
176_Chloromonas_sp	0	0	0	0	0	0	0	0	0	0	0	0	0	0	0	0	0	0	0	0	0	0	0	0	0	0	0	0	0	0	0	0	0	0	0	0	0	0	0	0	0	0	0	0	0	0	0	0	0
177_Chloromonas_palmelloides	0	146	0	34	33	1034	73	76	141	0	0	0	0	0	0	0	0	0	0	0	0	0	0	0	0	0	0	0	0	0	0	0	0	0	0	0	0	0	0	40	452	34	0	42	64	0	0	0	0
178_Chloromonas_sp	0	0	0	0	0	0	0	0	0	0	28	88	85	87	184	71	48	58	58	76	0	0	0	0	0	0	928	0	0	0	0	0	0	0	0	0	0	0	0	0	0	0	0	0	0	0	0	0	0
179_Chloromonas_augustae	0	0	0	0	21	0	0	0	0	0	0	462	0	0	44	0	0	27	0	0	0	0	0	0	0	0	0	0	0	0	0	0	0	0	0	0	0	0	0	0	0	0	0	0	0	0	0	0	0
180_Chloromonas_actinochloris	0	0	0	0	0	0	0	0	0	0	0	0	0	0	0	0	0	0	0	0	0	0	0	0	0	0	0	0	0	0	0	0	0	0	0	0	41	0	0	0	0	0	0	65	0	0	0	0	0
181_Chloromonas_pichinchae	0	0	0	0	0	0	0	0	0	0	0	0	0	0	0	0	0	0	0	0	0	0	0	0	0	0	0	0	0	0	0	0	0	0	0	0	0	0	0	0	0	0	0	0	0	0	0	0	0
182_Chlorosarcina_stigmatica	0	0	0	0	0	0	0	0	0	0	0	0	0	0	0	0	0	0	0	0	0	0	0	0	0	0	0	143	0	0	0	0	0	0	0	0	0	0	0	0	0	0	0	0	0	0	0	0	0
183_Coccomyxa_sp	361	675	69	164	413	4123	2179	357	612	1287	0	0	0	0	0	0	33	28	0	0	0	0	0	0	29	0	0	0	0	0	0	0	0	0	74	136	0	0	71	84	345	720	77	1413	216	0	0	0	0
184_Coccomyxa_sp	0	0	0	0	0	0	0	0	0	0	111	43	0	0	0	21	0	74	22	31	0	0	0	0	0	0	0	0	0	0	0	0	0	0	0	0	0	0	0	0	0	0	0	0	0	0	0	0	0
185_Coccomyxa_sp	0	0	0	0	0	0	0	0	0	0	0	0	0	0	0	0	0	0	0	0	0	0	0	0	0	0	0	0	0	0	0	0	0	0	0	0	0	0	0	0	0	0	0	0	0	0	0	0	0
186_Coccomyxa_sp	0	0	0	0	0	0	0	0	0	0	92	28	0	0	0	0	0	27	0	21	0	0	0	0	0	0	0	0	0	0	0	0	0	0	0	0	0	0	0	0	0	0	0	0	0	0	0	0	0
187_Ettlia_pseudoalveolaris	0	0	0	0	0	0	0	0	0	0	0	0	0	0	0	0	0	0	0	0	0	0	0	0	0	0	0	0	0	0	0	0	0	0	0	0	0	0	0	0	0	0	0	0	0	0	0	0	0
188_Heterochlamydomonas_lobata	0	0	0	0	0	0	0	0	0	0	220	62	0	28	623	0	0	0	0	0	0	0	0	0	0	0	0	0	0	0	0	0	43	50	54	0	0	0	0	0	0	0	0	0	0	0	0	0	0
189_Planophila_sp	0	0	0	0	0	0	32	0	87	101	116	129	99	99	303	538	40	407	199	473	0	0	0	0	0	0	88	0	37	0	0	0	0	0	225	44	0	53	153	0	0	0	0	0	215	0	0	0	0
190_Scotinosphaera_gibberosa	0	28	0	0	0	0	0	0	25	0	0	28	0	0	0	0	0	0	0	0	0	0	0	0	0	0	27	0	25	0	0	0	0	0	0	0	0	0	0	0	0	0	0	0	0	34	40	0	0
191_Scotinosphaera_sp	0	0	0	0	0	0	0	0	0	0	0	0	0	0	0	0	0	0	0	0	0	0	0	0	0	0	0	0	0	0	0	0	0	0	0	0	0	0	0	0	0	0	0	0	0	0	0	0	0
[truncated: 75 more columns]

## Sheet: Table S3. CountData_Ochrophytes
	1A_Sv	1B_Sv	1C_Sv	1D_Sv	1E_Sv	2A_Sv	2B_Sv	2C_Sv	2D_Sv	2E_Sv	3A_Sv	3B_Sv	3C_Sv	3D_Sv	3E_Sv	4A_Sv	4B_Sv	4C_Sv	4D_Sv	4E_Sv	5A_Sv	5B_Sv	5C_Sv	5D_Sv	5E_Sv	6A_Sv	6B_Sv	6C_Sv	6D_Sv	6E_Sv	7A_Sv	7B_Sv	7C_Sv	7D_Sv	7E_Sv	8A_Sv	8B_Sv	8C_Sv	8D_Sv	8E_Sv	9A_Sv	9B_Sv	9C_Sv	9D_Sv	9E_Sv	BIO1_1_An	BIO1_2_An	BIO1_3_An	BIO1_4_An
12_Spumella_vulgaris	765	704	217	304	1657	238	165	377	166	150	117	788	231	438	439	760	387	1352	1233	712	1240	996	3141	504	117	332	615	291	205	288	2451	1568	1473	1632	1595	850	97	1103	276	167	810	326	419	154	246	176	149	54	97
16_Raphid_pennate_X_sp	0	66	0	0	165	0	0	0	0	0	0	63	72	129	516	102	36	0	31	0	30	25	0	96	25	0	256	0	0	0	0	0	0	0	0	54	0	0	103	0	0	0	0	0	0	87	476	109	72
18_Spumella_sp	301	102	78	225	607	24	30	46	24	28	0	519	0	26	39	31	32	51	42	0	32	86	422	62	25	48	85	63	1522	57	77	32	53	75	122	22	30	52	25	0	35	0	321	0	0	22	289	21	36
19_Spumella_sp	38	469	94	151	1238	0	138	86	50	33	24	47	31	63	253	210	38	220	84	50	199	370	256	187	22	46	231	126	34	196	197	71	54	169	23	82	24	0	75	46	63	76	156	22	0	36	484	119	26
24_Eunotia_sp	59	47	0	0	86	21	0	0	0	436	0	110	0	55	79	423	26	0	0	0	71	0	225	221	103	167	1899	15086	101	88	165	108	211	85	54	608	0	25	61	163	283	0	0	0	31	36	50	454	32
29_Hantzschia_amphioxys	0	0	0	28	0	0	0	0	26	0	188	132	272	131	697	1341	172	595	143	1381	1831	339	59	127	798	49	31	49	0	0	0	46	44	187	30	86	35	53	71	83	24	0	45	55	66	36	0	42	0
33_Raphid_pennate_X_sp	0	35	0	0	0	0	0	0	0	0	0	0	0	0	0	21	0	0	0	0	0	21	0	69	0	0	0	0	0	0	0	0	0	0	0	33	0	0	0	0	0	0	0	0	0	0	0	23	0
39_Tabellaria_flocculosa	23	0	0	59	0	0	0	0	0	199	39	3055	491	6277	269	131	58	66	103	78	146	64	40	0	0	95	0	0	0	0	0	0	0	0	0	0	0	30	0	0	0	0	0	0	0	104	0	0	0
42_Achnanthes_sp	0	0	0	0	0	0	0	0	0	0	0	0	0	0	0	0	28	0	0	21	48	0	0	0	0	0	0	0	21	0	0	0	23	0	0	0	0	0	0	0	0	0	0	0	0	0	0	0	22
43_Nitzschia_frustulum	0	0	0	0	0	0	0	0	0	265	0	0	26	48	0	260	60	775	209	122	107	0	0	0	0	0	0	0	0	0	0	0	48	0	0	0	0	0	0	0	0	0	0	0	0	0	0	0	0
58_Chrysophyceae_Clade_C_X_sp	30	43	0	0	121	0	0	0	25	32	0	39	0	0	37	55	24	22	40	65	217	58	195	63	0	0	57	0	0	0	30	26	130	36	58	0	0	0	24	0	0	0	0	0	0	0	39	0	0
60_Ochromonas_sp	0	412	0	36	36	26	0	37	26	0	0	0	0	72	27	0	47	21	0	0	0	0	142	494	36	2075	737	141	1584	98	70	52	362	33	0	0	0	26	0	0	0	0	0	0	0	59	0	0	52
65_Ochromonas_sp	57	888	35	33	476	0	37	242	130	39	32	65	0	0	68	33	0	70	42	102	70	322	1051	1060	0	36	117	28	0	33	49	32	115	32	0	0	0	0	0	0	0	0	0	0	0	0	0	0	0
68_Raphid_pennate_X_sp	0	0	0	0	0	0	0	0	0	0	0	0	26	0	144	0	0	0	0	0	0	0	0	0	0	0	0	0	0	0	0	0	0	0	0	0	0	0	0	0	0	0	0	0	0	23	60	23	23
74_Chrysophyceae_Clade_B2_X_sp	0	29	0	0	51	0	23	43	3401	40	0	0	0	0	0	0	0	0	0	84	0	0	0	0	0	0	0	0	0	0	0	74	0	0	0	0	0	0	0	0	0	0	0	27	0	0	0	0	0
89_Raphid_pennate_X_sp	0	0	0	0	0	0	0	0	0	0	0	21	0	24	138	82	0	21	0	45	41	0	26	55	0	0	0	24	0	0	0	0	0	0	0	0	0	0	0	0	0	0	0	0	0	0	0	38	0
91_Botrydiopsis_callosa	0	0	0	0	0	0	0	0	0	0	0	0	35	40	39	56	0	0	0	0	0	0	0	0	0	0	0	0	0	0	0	0	26	0	0	0	0	0	0	25	0	0	0	0	0	0	0	0	0
96_Chrysophyceae_XXX_sp	0	0	0	0	0	0	0	0	0	25	0	35	0	0	22	433	0	0	0	0	79	0	80	0	0	0	35	37	0	0	31	0	1474	0	0	0	0	0	0	0	0	0	0	0	25	0	0	0	0
100_Chrysophyceae_Clade_C_X_sp	53	161	21	0	113	0	0	37	0	0	0	79	27	69	36	108	0	50	130	93	60	0	42	0	0	0	0	0	0	0	0	0	0	64	24	0	0	0	0	0	0	0	0	0	0	0	0	0	0
102_Spumella_vulgaris	0	0	0	0	0	0	0	0	0	0	0	0	0	0	25	22	0	0	21	0	0	0	21	26	0	0	25	0	0	0	71	39	44	36	31	33	0	0	0	0	0	0	0	0	0	0	0	0	0
104_Chromophyton_rosanoffii	0	0	0	23	0	0	0	0	0	0	0	0	0	44	0	0	0	0	0	0	0	0	22	0	0	1412	410	92	0	0	0	0	0	0	0	0	0	0	0	0	0	0	0	0	0	46	0	0	0
108_Heterococcus_sp	0	0	0	0	0	0	0	0	0	0	0	165	24	60	76	34	0	0	0	0	231	40	120	99	0	0	0	0	0	0	0	0	26	29	0	0	0	0	0	34	0	0	0	0	0	0	0	0	0
114_Eunotia_sp	0	44	0	0	0	0	0	0	0	37	0	0	0	0	0	0	0	0	0	0	0	0	0	76	0	0	0	0	0	0	0	0	85	0	0	784	0	0	112	28	46	0	0	0	0	0	0	0	0
115_Nitzschia_bizertensis	22	0	0	0	0	0	0	0	0	0	0	74	0	48	0	0	0	0	0	0	41	186	1144	50	0	26	0	38	0	23	0	0	32	0	0	0	0	0	0	0	0	0	0	0	0	0	0	0	0
125_Achnanthidium_coarctatum	0	0	0	0	0	0	0	0	0	0	0	0	0	0	0	0	0	0	0	0	0	0	0	0	0	0	0	0	0	0	0	0	0	0	0	0	0	0	0	0	0	0	0	0	0	0	0	0	0
126_Chrysophyceae_XXX_sp	0	0	0	0	0	0	0	0	0	0	0	26	0	0	0	0	0	0	0	0	0	0	0	0	0	0	0	0	0	0	0	0	0	0	0	0	0	0	0	0	0	0	0	0	0	0	0	0	0
129_Pinnularia_borealis	0	0	0	0	0	0	0	0	0	0	0	0	0	0	0	0	0	0	0	0	0	0	0	0	0	0	0	0	0	0	0	0	0	0	0	0	0	0	0	0	0	0	0	0	0	0	0	0	0
132_Spumella_vulgaris	0	0	0	0	28	0	0	0	0	0	0	0	0	0	0	0	0	0	31	0	21	0	50	0	0	0	27	0	0	0	131	53	21	26	29	21	0	0	0	0	0	0	23	0	0	0	0	0	0
137_Raphid_pennate_X_sp	0	0	0	0	0	0	0	0	0	0	0	0	0	0	0	33	0	0	0	0	0	0	0	22	0	0	207	921	0	0	0	0	0	0	0	0	0	0	0	0	0	0	0	0	0	0	0	26	0
138_Chrysophyceae_Clade_C_X_sp	0	0	0	0	0	0	0	0	0	0	0	26	0	29	21	37	26	79	152	51	138	0	63	0	0	0	25	0	0	0	0	0	85	31	0	0	0	0	0	0	0	0	0	0	0	0	0	0	0
142_Chrysophyceae_Clade_C_X_sp	0	0	0	0	0	0	0	0	0	0	0	0	0	44	0	0	0	0	109	0	0	0	24	0	0	576	34	0	0	0	41	0	0	0	0	84	0	0	0	0	0	0	0	0	0	0	0	0	0
145_Chrysophyceae_Clade_E_X_sp	0	0	0	0	0	0	0	0	0	0	0	28	0	0	0	0	0	0	0	0	0	0	0	0	0	0	0	0	0	0	0	0	0	0	0	0	0	0	0	0	0	0	0	0	0	0	0	0	0
153_Chrysophyceae_Clade_F_X_sp	0	0	0	22	0	0	0	42	0	0	0	46	0	0	28	0	33	24	0	0	0	200	772	0	0	0	0	0	0	0	0	0	0	0	0	0	0	0	0	0	0	0	0	0	0	0	0	0	0
160_Botrydiopsis_constricta	0	0	0	0	0	0	0	0	0	0	0	39	36	45	24	0	0	0	0	0	0	0	0	0	0	0	0	0	0	0	0	0	0	0	0	0	21	0	0	0	0	0	0	0	0	0	0	0	0
169_Fragilaria_bidens	0	0	0	0	0	0	0	0	0	0	0	540	24	526	57	21	0	0	0	0	0	0	0	0	0	0	0	0	0	0	0	0	0	0	0	0	0	0	0	0	0	0	0	0	0	0	0	0	0
176_Chrysophyceae_Clade_C_X_sp	0	47	0	29	183	0	0	0	0	0	0	39	0	47	40	82	48	0	0	64	85	0	0	80	0	0	0	0	0	0	0	0	22	0	24	0	0	0	0	0	0	0	0	0	0	0	0	0	0
180_Eunotia_sp	0	0	0	0	0	0	0	0	0	0	0	0	0	0	0	23	0	0	0	0	0	0	0	0	0	0	172	744	0	0	0	0	0	0	0	0	0	0	0	0	0	0	0	0	0	0	0	23	0
186_Raphid_pennate_X_sp	0	0	0	0	0	0	0	0	0	0	0	0	0	0	0	0	0	0	0	0	0	0	0	0	0	0	0	0	0	0	0	0	0	0	0	0	0	0	0	0	0	0	0	0	0	0	0	0	0
191_Spumella_sp	0	0	0	0	33	0	0	0	0	0	0	0	0	0	0	0	0	0	0	0	0	0	0	0	0	0	0	0	0	0	0	0	0	0	0	0	0	0	0	0	0	0	0	0	0	0	0	0	0
196_Tabellaria_flocculosa	0	0	0	0	0	0	0	0	0	0	0	426	50	338	101	0	0	0	0	0	26	0	0	0	0	0	0	0	0	0	0	0	0	0	0	0	0	0	0	0	0	0	0	0	0	0	0	0	0
202_Navicula_cryptocephala	0	0	0	0	0	0	0	0	0	0	0	0	0	0	40	0	0	0	0	0	0	0	0	0	0	0	0	0	0	0	0	0	0	0	0	0	0	0	0	0	0	0	0	0	0	0	34	0	0
203_Pseudopleurochloris_antarctica	0	0	0	0	0	0	0	0	0	0	0	0	0	0	0	0	0	0	0	0	0	0	0	0	0	0	0	0	0	0	0	0	0	0	0	0	0	0	0	0	0	0	0	0	0	0	0	0	0
211_Chrysamoeba_tenera	0	0	0	0	0	0	0	0	0	0	0	0	0	0	36	0	0	0	0	0	0	0	0	0	0	0	731	0	0	0	0	0	0	0	0	0	0	0	0	0	0	0	0	0	0	0	0	0	0
216_Spumella_vulgaris	0	0	0	0	0	0	0	0	0	0	0	0	0	0	0	0	0	93	0	0	0	0	0	0	0	0	0	0	0	0	0	0	0	0	50	0	0	34	0	0	0	0	0	0	0	0	0	0	0
225_Pinnularia_borealis	0	0	0	0	0	0	0	0	0	0	0	0	0	0	0	0	0	0	0	0	0	0	0	0	0	0	0	0	0	0	0	0	0	0	0	0	0	0	0	0	0	0	0	0	0	0	0	0	0
226_Raphid_pennate_X_sp	0	0	0	0	0	0	0	0	0	0	0	0	0	0	0	0	0	0	0	0	0	0	0	0	0	0	0	0	0	0	0	0	0	0	0	0	0	0	0	0	0	0	0	0	0	0	0	0	0
230_Chrysophyceae_Clade_C_X_sp	0	586	0	30	0	0	0	0	0	0	0	0	0	0	0	0	0	0	0	0	0	0	0	0	0	0	0	0	0	0	0	0	0	0	0	0	0	0	0	0	0	0	0	0	0	0	0	0	0
232_Spumella_sp	0	0	0	0	0	0	0	0	0	0	0	0	0	0	0	0	0	0	0	0	0	0	0	0	0	0	0	0	0	0	0	0	0	0	0	0	0	0	0	0	0	0	0	0	0	0	0	0	0
237_Chrysophyceae_Clade_D_X_sp	0	0	0	0	0	0	0	0	0	422	0	0	0	54	0	22	0	0	0	0	34	0	0	0	0	0	0	0	0	0	0	0	0	0	0	0	0	0	0	0	0	0	0	0	0	0	0	0	0
240_Ochromonas_sp	0	0	0	0	0	0	242	27	0	0	0	0	0	0	0	0	0	0	0	0	0	0	0	0	0	128	225	45	0	0	0	0	0	0	0	0	0	0	0	0	0	0	0	0	0	0	0	0	0
247_Botryidiopsidaceae_sp	0	0	0	0	0	0	0	0	0	0	0	0	0	31	0	0	0	0	0	0	0	0	0	0	0	399	30	0	0	0	0	0	0	0	0	0	0	0	0	0	0	0	0	0	0	0	0	0	0
249_Chrysophyceae_Clade_C_X_sp	0	0	0	0	0	0	0	0	0	0	0	0	0	0	0	0	0	0	26	27	50	0	0	0	0	0	0	0	0	0	0	0	0	0	35	0	0	0	0	0	0	0	0	0	0	0	0	0	0
253_Chrysophyceae_Clade_D_X_sp	0	0	0	0	0	0	0	0	0	0	0	25	0	0	0	0	0	0	0	47	110	0	0	24	0	0	0	0	0	0	0	0	0	0	0	0	0	0	0	0	0	0	0	0	0	0	0	0	0
255_Chrysophyceae_Clade_C_X_sp	0	0	0	0	125	0	0	0	0	0	0	0	0	0	24	0	0	0	0	0	0	329	0	0	0	0	0	0	0	0	0	0	0	0	0	0	0	0	0	0	0	0	0	0	0	0	0	0	0
261_Spumella_sp	0	160	0	22	48	0	45	179	89	0	0	0	0	0	0	0	0	0	0	0	0	0	0	0	0	0	0	0	0	0	0	0	49	0	0	0	0	0	0	0	0	0	0	0	0	0	0	0	0
263_Chrysophyceae_Clade_C_X_sp	0	0	0	0	23	0	0	0	0	0	0	0	0	0	0	0	0	0	0	0	0	0	0	0	0	0	0	0	0	0	0	0	0	0	0	0	0	0	0	0	0	0	0	0	0	0	0	0	0
279_Tabellaria_flocculosa	0	0	0	0	0	0	0	0	0	430	0	26	0	33	0	0	0	0	0	0	0	0	0	0	0	0	0	0	0	0	0	0	0	0	0	0	0	0	0	0	0	0	0	0	0	0	0	0	0
284_Chrysamoeba_mikrokonta	0	58	0	0	271	0	0	0	42	0	0	0	0	31	0	0	0	0	0	0	0	0	0	0	0	0	0	0	0	0	0	0	37	0	0	0	0	0	0	0	0	0	0	0	0	0	0	0	0
296_Stauroneis_anceps	0	0	0	0	0	0	0	0	0	0	0	0	0	38	32	67	0	79	22	273	0	0	0	0	0	0	0	0	0	0	0	0	0	0	0	0	0	0	0	0	0	0	0	0	0	0	0	0	0
303_Raphid_pennate_X_sp	0	0	0	0	0	0	0	0	0	0	0	0	0	0	0	0	0	0	0	0	0	0	0	0	0	0	0	0	0	0	0	0	0	0	0	0	0	0	0	0	0	0	0	0	0	0	0	0	0
313_Hantzschia_amphioxys	0	0	0	0	0	0	0	0	0	0	0	0	0	0	22	54	0	31	0	33	51	0	0	0	0	0	0	0	0	0	0	0	0	0	0	0	0	0	0	0	0	0	0	0	0	0	0	0	0
320_Nitzschia_draveillensis	0	0	0	0	0	0	0	0	0	0	0	0	0	0	0	0	0	0	0	0	0	0	0	0	0	0	0	0	0	0	0	0	0	0	0	0	0	0	0	0	0	0	0	0	0	0	0	0	0
321_Eunotia_sp	0	0	0	0	0	0	0	0	0	0	0	0	0	0	0	0	0	0	0	0	0	0	0	0	0	0	0	28	0	0	0	0	0	0	0	0	0	0	0	0	0	0	0	0	0	0	0	0	0
327_Spumella_vulgaris	0	0	0	0	0	0	0	0	0	0	0	0	0	0	0	0	0	0	0	0	0	0	0	0	0	0	0	0	0	0	0	0	0	0	0	0	0	0	0	0	0	0	0	0	0	0	0	0	0
328_Chrysophyceae_Clade_C_X_sp	0	0	0	0	0	0	0	0	0	0	0	0	0	0	0	0	0	0	0	0	27	0	0	0	0	0	0	0	0	0	0	0	0	0	0	0	0	0	0	0	0	0	0	0	0	0	0	0	0
334_Nitzschia_frustulum	0	0	0	0	0	0	0	0	0	0	0	0	0	0	0	71	30	197	63	34	0	0	0	0	0	0	0	0	0	0	0	0	0	0	0	0	0	0	0	0	0	0	0	0	0	0	0	0	0
336_Spumella_vulgaris	0	0	0	0	0	0	0	0	0	0	0	0	0	0	0	30	0	0	0	0	0	0	57	0	0	0	0	0	0	0	0	0	0	0	0	0	0	0	0	0	0	0	0	0	0	0	0	0	0
338_Chrysophyceae_Clade_C_X_sp	0	0	25	35	207	0	0	0	0	0	0	0	0	0	0	0	0	0	0	0	0	0	0	0	0	0	0	0	0	0	0	0	0	0	0	0	0	0	0	0	0	0	0	0	0	0	0	0	0
342_Planothidium_lanceolatum	0	0	0	0	0	0	0	0	0	0	0	54	0	271	46	0	0	0	0	0	0	0	0	0	0	0	0	0	0	0	0	0	0	0	0	0	0	0	0	0	0	0	0	0	0	0	0	0	0
345_Achnanthes_sp	0	0	0	0	0	0	0	0	0	0	0	0	0	0	0	0	0	0	0	0	0	0	0	0	0	0	0	0	0	0	0	0	0	0	0	0	0	0	0	0	0	0	0	0	0	0	0	0	0
347_Eunotia_sp	0	0	0	0	0	0	0	0	0	0	0	0	0	0	0	0	0	0	0	0	0	0	0	0	0	0	0	378	0	0	0	0	0	0	0	0	0	0	0	0	0	0	0	0	0	0	0	0	0
356_Raphid_pennate_X_sp	0	0	0	0	0	0	0	0	0	0	0	0	0	0	0	0	0	0	0	0	0	0	0	0	0	0	0	0	0	0	0	0	0	0	0	0	0	0	0	0	0	0	0	0	0	0	0	0	0
367_Tribonema_aequale	0	0	0	0	0	0	0	0	0	0	0	0	0	0	0	0	0	0	0	0	0	0	0	0	0	0	0	0	0	0	0	0	0	0	0	0	0	0	0	0	0	0	0	0	0	0	0	0	0
376_Raphid_pennate_X_sp	0	0	0	0	0	0	0	0	0	0	0	0	0	0	0	0	0	0	0	0	0	0	0	0	0	0	0	0	0	0	0	0	0	0	0	0	0	0	0	0	0	0	0	0	0	0	0	0	0
377_Ochromonas_sp	0	0	0	0	0	0	0	0	0	0	0	0	0	0	0	0	0	0	0	0	0	0	0	0	0	145	61	0	55	0	24	0	0	0	0	0	0	0	0	0	0	0	0	0	0	0	0	0	0
388_Pinnularia_borealis	0	0	0	0	0	0	0	0	0	0	0	0	0	0	0	0	0	0	0	0	0	0	0	0	0	0	0	0	0	0	0	0	41	146	0	0	0	0	0	33	0	0	0	0	0	0	0	0	0
394_Spumella_sp	0	0	0	0	25	0	0	0	0	0	0	0	0	0	0	0	0	0	0	0	0	0	0	0	0	0	0	0	0	0	0	0	0	0	0	0	0	0	0	0	0	0	0	0	0	0	0	0	0
397_Tabellaria_flocculosa	0	0	0	0	0	0	0	0	0	0	0	101	0	138	21	0	0	0	0	0	0	0	0	0	0	0	0	0	0	0	0	0	0	0	0	0	0	0	0	0	0	0	0	0	0	0	0	0	0
400_Xanthophyceae_XXX_sp	0	0	0	0	0	0	0	0	0	0	0	0	0	0	0	0	0	0	0	0	0	0	0	0	0	0	0	0	0	0	0	0	0	0	0	0	0	0	0	0	0	0	0	0	0	0	0	0	0
401_Chrysocapsa_wetherbeei	0	0	0	0	0	0	0	0	0	100	0	0	0	0	0	0	0	0	0	0	0	0	0	0	0	169	0	0	0	0	0	0	0	0	0	0	0	0	0	0	0	0	0	0	0	0	0	0	0
403_Chrysamoeba_tenera	0	0	0	0	0	0	0	0	0	0	0	31	23	118	61	0	0	66	0	0	0	0	0	0	0	0	0	0	0	0	0	0	0	0	0	0	0	0	0	0	0	0	0	0	0	0	0	0	0
412_Chrysophyceae_Clade_C_X_sp	0	0	0	0	0	0	0	0	0	0	0	0	0	0	0	0	0	0	0	0	0	0	0	0	0	0	0	0	0	0	249	0	0	0	0	0	0	0	0	0	0	0	0	0	0	0	0	0	0
413_Chromophyton_rosanoffii	0	0	0	0	0	0	0	0	0	198	0	0	0	0	0	0	0	0	0	0	0	0	0	0	0	0	0	0	0	0	0	0	36	0	0	0	0	0	0	0	0	0	0	0	0	0	0	0	0
417_Paraphysomonas_sp	0	31	0	0	84	0	0	0	0	0	0	0	0	0	0	0	0	102	0	0	0	0	0	0	0	0	0	0	0	0	0	0	21	0	0	0	0	0	0	0	0	0	0	0	0	0	0	0	0
422_Eunotia_sp	0	0	0	0	0	0	0	0	0	0	0	0	0	0	0	0	0	0	0	0	0	0	0	0	0	0	0	0	0	0	0	0	0	0	0	0	0	0	0	0	0	0	0	0	0	0	0	0	0
428_Chlorellidium_sp	0	0	0	0	0	0	0	0	0	0	0	0	0	0	0	0	0	0	0	0	45	31	57	43	0	0	0	0	0	0	0	0	0	0	0	0	0	0	0	0	0	0	0	0	0	0	0	0	0
431_Eunotia_sp	0	0	0	0	0	0	0	0	0	0	0	0	0	0	0	0	0	0	0	0	0	0	0	0	0	0	0	271	0	0	0	0	0	0	0	0	0	0	0	0	0	0	0	0	0	0	0	0	0
435_Pseudopleurochloris_antarctica	0	0	0	0	0	0	0	0	0	0	0	0	0	0	0	0	0	0	0	0	0	0	0	0	0	0	0	0	0	0	0	0	0	0	0	0	0	0	0	0	0	0	0	0	0	0	0	0	0
436_Chrysophyceae_XXX_sp	0	42	0	0	0	0	84	0	0	0	0	0	0	0	0	0	0	0	0	0	0	0	0	0	0	0	0	0	0	0	0	0	79	0	0	0	0	0	0	0	0	0	0	0	0	0	0	0	0
439_Raphid_pennate_X_sp	0	0	0	0	0	0	0	0	0	0	0	0	0	0	0	0	0	0	0	0	0	0	0	0	0	0	0	0	0	0	0	0	0	0	0	0	0	0	0	0	0	0	0	0	0	0	0	0	0
441_Chrysophyceae_Clade_E_X_sp	0	0	0	0	0	0	0	0	0	0	0	0	0	0	0	0	0	0	0	0	0	0	0	0	0	0	0	0	0	0	0	0	0	0	0	0	0	0	0	0	0	0	0	0	0	0	0	0	0
448_Licmophora_juergensii	0	0	0	0	0	0	0	0	0	0	0	0	0	0	0	0	0	0	0	0	0	0	0	0	0	0	0	0	0	0	0	0	0	0	0	0	0	0	0	0	0	0	0	0	0	0	0	0	0
457_Heterococcus_sp	0	0	0	0	0	0	0	0	0	0	0	0	0	0	0	0	0	0	0	0	0	0	0	0	0	0	0	0	0	0	0	0	0	0	0	0	0	0	0	0	0	0	0	0	0	0	0	0	0
458_Ochromonas_sp	0	24	0	0	0	0	0	0	0	0	0	0	0	0	0	0	0	0	0	0	0	0	0	43	0	49	35	0	0	0	0	0	27	0	0	0	0	0	0	0	0	0	0	0	0	0	0	0	0
459_Chromophyton_vischeri	0	0	0	0	0	0	0	0	0	0	0	0	0	0	0	0	0	0	0	0	0	0	0	0	0	0	0	0	0	0	0	0	211	0	0	0	0	0	0	0	0	0	0	0	0	0	0	0	0
460_Chrysophyceae_Clade_D_X_sp	0	0	0	0	0	0	0	0	0	0	0	0	0	0	0	0	0	0	0	0	0	0	0	0	0	0	187	0	0	0	0	0	0	0	0	0	0	0	0	0	0	0	0	0	0	0	0	0	0
465_Raphid_pennate_X_sp	0	0	0	0	0	0	0	0	0	0	0	0	0	0	0	0	0	0	0	0	0	0	0	0	0	0	0	0	0	0	0	0	0	0	0	0	0	0	0	0	0	0	0	0	0	0	0	0	0
471_Pinnularia_borealis	0	0	0	0	0	0	0	0	0	0	0	0	0	0	0	0	0	0	0	0	0	0	0	0	0	0	0	0	0	0	0	0	0	0	0	0	0	0	0	0	0	0	0	0	0	0	0	0	0
473_Raphid_pennate_X_sp	0	0	0	0	0	0	0	0	0	0	0	0	0	0	0	0	0	0	0	0	0	0	0	0	0	0	0	0	0	0	0	0	0	0	0	0	0	0	0	0	0	0	0	0	0	0	0	0	0
478_Eunotia_sp	0	0	0	0	0	0	0	0	0	0	0	0	0	0	0	0	0	0	0	0	0	0	0	0	0	0	0	169	0	0	0	0	0	0	0	0	0	0	0	0	0	0	0	0	0	0	0	0	0
480_Eustigmatophyceae_XXX_sp	0	0	0	0	0	0	0	0	0	0	0	0	0	0	0	0	0	0	0	0	0	0	0	0	0	0	0	0	0	0	0	0	0	0	0	0	0	0	0	0	0	0	0	0	0	0	0	0	0
481_Navicula_cryptocephala	0	0	0	0	0	0	0	0	0	0	0	0	0	0	30	0	0	0	0	0	0	0	0	0	0	0	0	0	0	0	0	0	0	0	0	0	0	0	0	0	0	0	0	0	0	0	0	0	0
485_Botrydiopsis_alpina	0	0	0	0	0	0	0	0	0	0	0	0	0	21	0	0	0	0	0	0	0	0	0	0	0	0	0	0	0	0	0	0	0	0	0	0	0	0	0	0	0	0	0	0	0	0	0	0	0
488_Heterococcus_sp	0	0	0	0	0	0	0	0	0	0	0	37	0	0	0	0	0	0	0	0	22	0	0	0	0	0	0	0	0	0	0	0	0	0	0	0	0	0	0	0	0	0	0	0	0	0	0	0	0
491_Spumella_vulgaris	0	0	0	0	0	0	0	0	0	0	0	0	0	0	0	0	0	0	0	0	0	0	0	0	0	0	0	0	0	0	0	0	0	0	0	0	0	0	0	0	0	0	0	0	0	0	0	0	0
493_Hantzschia_amphioxys	0	0	0	0	0	0	0	0	0	0	0	0	0	0	0	0	0	0	0	0	25	0	0	0	0	0	0	0	0	0	0	0	0	0	0	0	0	0	0	0	0	0	0	0	0	0	0	0	0
494_Spumella_vulgaris	0	0	0	0	0	0	0	0	0	0	0	0	0	0	0	0	0	0	0	0	0	0	0	0	0	0	0	0	0	0	0	0	0	0	0	0	0	0	0	0	0	0	0	0	0	0	0	0	0
495_Chrysophyceae_Clade_C_X_sp	0	0	0	0	0	0	0	0	0	0	0	0	0	0	0	0	0	0	0	0	0	0	0	0	0	0	0	0	0	0	0	0	0	0	0	0	0	0	0	0	0	0	0	0	0	0	0	0	0
499_Chrysophyceae_XXX_sp	0	0	0	0	0	0	0	0	0	0	0	0	0	0	0	0	59	0	0	0	0	0	0	0	0	0	0	0	0	0	0	0	0	0	0	54	0	0	0	0	0	0	0	0	0	0	0	0	0
508_Raphid_pennate_X_sp	0	0	0	0	0	0	0	0	0	0	0	0	0	0	0	0	0	0	0	0	0	0	0	0	0	0	0	0	0	0	0	0	0	0	0	0	0	0	0	0	0	0	0	0	0	0	0	0	0
516_Spumella_sp	0	0	0	0	0	0	0	0	0	0	0	0	0	0	0	0	0	0	0	0	0	0	0	0	0	0	0	0	0	0	0	0	0	0	0	0	0	0	0	0	0	0	0	0	0	0	0	0	0
522_Chrysophyceae_XXX_sp	0	0	0	0	0	0	0	0	0	0	0	0	0	0	30	0	0	53	0	0	0	0	84	0	0	0	0	0	0	0	0	0	0	0	0	0	0	0	0	0	0	0	0	0	0	0	0	0	0
524_Eunotia_sp	0	0	0	0	0	0	0	0	0	0	0	0	0	0	0	0	0	0	0	0	0	0	0	0	0	0	0	0	0	0	0	0	0	0	0	0	0	0	0	0	0	0	0	0	0	0	0	0	0
529_Spumella_sp	0	0	0	0	0	0	0	0	0	0	0	0	0	0	0	0	0	0	0	0	0	0	0	0	0	0	0	0	191	0	0	0	0	0	0	0	0	0	0	0	0	0	0	0	0	0	0	0	0
533_Chromophyton_rosanoffii	0	0	0	0	0	0	0	0	0	0	0	0	0	0	0	0	0	0	0	0	0	0	0	0	0	144	37	0	0	0	0	0	0	0	0	0	0	0	0	0	0	0	0	0	0	0	0	0	0
537_Navicula_cryptocephala	0	0	0	0	0	0	0	0	0	0	0	24	0	0	27	40	0	23	0	0	22	0	30	0	0	0	0	0	0	0	0	0	0	0	0	0	0	0	0	0	0	0	0	0	0	0	0	0	0
[truncated: 75 more columns]

## Sheet: Table S16 Abiotic_metadata
	name	set	weight_ph	pH	mean_weight_CN	mean_N_per100	mean_C_per100	mean_CN_ratio	mean_N_area	mean_C_area	P_gperkg	rainfall_mean_mm	Arctic	An_Cont	An_Pen
1	1A_Sv	Arctic	2.005	4.748	50.124	0.506667	12.4967	24.4431	10475	178665	0.54	250	1	0	0
2	1B_Sv	Arctic	2.003	4.616	50.124	0.493333	11.8567	24.1416	10085.7	169366	0.52	250	1	0	0
3	1C_Sv	Arctic	2.006	4.61	50.124	0.67	17.4333	26.0413	13798	249350	0.52	250	1	0	0
4	1D_Sv	Arctic	2.007	4.751	50.124	0.38	8.49667	22.3773	7801.33	121591	0.47	250	1	0	0
5	1E_Sv	Arctic	2.002	4.903	50.124	0.583333	16.34	28.342	12014	233505	0.58	250	1	0	0
6	2A_Sv	Arctic	2.009	4.356	50.124	0.54	14.9133	27.593	11123.7	213111	0.53	250	1	0	0
7	2B_Sv	Arctic	2.002	4.015	50.124	0.353333	11.3367	31.8863	7285.67	161955	0.48	250	1	0	0
8	2C_Sv	Arctic	2.005	4.618	50.124	0.5	11.8267	23.5003	9146.67	150402	0.57	250	1	0	0
9	2D_Sv	Arctic	2.007	4.488	50.124	0.4	9.04	22.5475	7281	114963	0.52	250	1	0	0
10	2E_Sv	Arctic	2.005	3.738	50.124	0.87	15.0133	17.2094	15916.3	190922	0.67	250	1	0	0
11	3A_Sv	Arctic	2.007	5.809	50.124	0.14	2.76	19.8817	2491	35087	0.65	250	1	0	0
12	3B_Sv	Arctic	2.01	5.759	50.124	0.17	3.16	18.3504	3099	40206.3	0.7	250	1	0	0
13	3C_Sv	Arctic	2.007	5.893	50.124	0.18	3.54	19.848	3227.67	45064.3	0.72	250	1	0	0
14	3D_Sv	Arctic	2.006	6.008	50.124	0.173333	3.09333	18.103	3089.67	39365.7	0.69	250	1	0	0
15	3E_Sv	Arctic	2.002	5.683	50.124	0.173333	4.1	23.1302	3191.33	52124.7	0.67	250	1	0	0
16	4A_Sv	Arctic	2.002	4.959	50.124	0.306667	6.28	20.5379	6106.67	88442.3	0.58	250	1	0	0
17	4B_Sv	Arctic	2.004	5.202	50.124	0.2	4.24	21.2344	3920.33	59723.7	0.53	250	1	0	0
18	4C_Sv	Arctic	2.007	6.544	50.124	0.336667	8.13667	23.532	6678	114494	0.62	250	1	0	0
19	4D_Sv	Arctic	2.003	6.104	50.124	0.333333	7.13333	21.5278	6651.67	100338	0.61	250	1	0	0
20	4E_Sv	Arctic	2.006	6.682	50.124	0.21	4.14333	19.4582	4239	58395	0.66	250	1	0	0
21	5A_Sv	Arctic	2.002	7.372	50.124	0.24	5.92333	24.5152	4792	83382.7	0.69	250	1	0	0
22	5B_Sv	Arctic	2.007	7.459	50.124	0.163333	3.38333	20.8347	3226.67	47701.7	0.7	250	1	0	0
23	5C_Sv	Arctic	2.009	7.545	50.124	0.123333	1.95667	15.8458	2442	27611.3	0.7	250	1	0	0
24	5D_Sv	Arctic	2.004	7.619	50.124	0.196667	4.37333	22.1918	3912.33	61584	0.66	250	1	0	0
25	5E_Sv	Arctic	2.008	7.561	50.124	0.156667	3.28667	20.5153	3172.33	46275.3	0.63	250	1	0	0
26	6A_Sv	Arctic	2.008	3.477	50.124	0.0866667	1.20667	14.1985	1649	17016.7	0.65	250	1	0	0
27	6B_Sv	Arctic	2.002	3.492	50.124	0.113333	2.36	21.1218	2200.33	33218.7	0.97	250	1	0	0
28	6C_Sv	Arctic	2.001	3.189	50.124	0.513333	18.53	35.9484	10424.7	257491	1.04	250	1	0	0
29	6D_Sv	Arctic	2.006	3.362	50.124	0.146667	4.15333	28.0498	2971.67	57805.7	1.03	250	1	0	0
30	6E_Sv	Arctic	2.007	3.445	50.124	0.146667	2.10333	11.7364	2919	29311.3	1.16	250	1	0	0
31	7A_Sv	Arctic	2.002	4.237	50.124	1	29.63	29.5613	20436.3	412379	0.77	250	1	0	0
32	7B_Sv	Arctic	2.008	4.286	50.124	0.893333	17.3467	19.3772	18249	241515	0.83	250	1	0	0
33	7C_Sv	Arctic	2.009	5.075	50.124	0.396667	5.45667	13.8236	8035.33	76090.7	0.77	250	1	0	0
34	7D_Sv	Arctic	2.003	4.832	50.124	0.41	5.73333	13.9709	8347.67	79916.3	0.86	250	1	0	0
35	7E_Sv	Arctic	2.007	4.365	50.124	0.496667	6.77	13.5992	10101.7	94285	0.79	250	1	0	0
36	8A_Sv	Arctic	2.004	4.417	50.124	0.643333	11.7867	18.3419	13097.3	164146	0.62	250	1	0	0
37	8B_Sv	Arctic	2.008	5.05	50.124	0.933333	15.93	17.067	19059.7	222035	1.45	250	1	0	0
38	8C_Sv	Arctic	2.003	4.413	50.124	0.52	13.4667	25.905	10542.7	187533	0.59	250	1	0	0
39	8D_Sv	Arctic	2.002	4.312	50.124	0.256667	3.3	12.7097	5293	47273.7	0.65	250	1	0	0
40	8E_Sv	Arctic	2.005	4.867	50.124	0.573333	8.63667	15.0532	11840.7	123401	1.54	250	1	0	0
41	9A_Sv	Arctic	2.002	4.829	50.124	0.78	15.42	19.7842	16127.7	220237	0.59	250	1	0	0
42	9B_Sv	Arctic	2.007	4.246	50.124	0.4	10.6567	26.4432	8317	152573	0.53	250	1	0	0
43	9C_Sv	Arctic	2.003	4.677	50.124	0.363333	6.52667	17.8854	7509.33	93314.7	0.54	250	1	0	0
44	9D_Sv	Arctic	2.007	4.287	50.124	0.196667	4.12667	19.6454	4066.67	58936.7	0.58	250	1	0	0
45	9E_Sv	Arctic	2.003	4.39	50.124	0.243333	5.50333	22.79	4984.33	78627.3	0.51	250	1	0	0
46	BIO1_1_An	An_Cont	2.002	4.199	50.124	0.213333	3.63667	16.9912	4455	53355.3	0.8	270	0	1	0
47	BIO1_2_An	An_Cont	2.002	4.359	50.124	0.3	4.90333	14.9423	6286.33	72063	0.94	270	0	1	0
48	BIO1_3_An	An_Cont	2.005	4.13	50.124	0.38	6.34	16.2868	7872.33	92806.3	1.03	270	0	1	0
49	BIO1_4_An	An_Cont	2.004	4.245	50.124	0.156667	1.16667	7.5073	3552	15876.3	1.09	270	0	1	0
50	BIO1_5_An	An_Cont	2.001	4.114	50.124	0.456667	9.03333	20.1699	10498.7	122138	1.38	270	0	1	0
51	BIO2_1_An	An_Cont	2.005	5.298	50.124	0.156667	2.98	18.7439	3546	40282.7	0.61	270	0	1	0
52	BIO2_2_An	An_Cont	2.006	5.196	50.124	0.296667	6.86	23.6394	6778	92666.3	0.52	270	0	1	0
53	BIO2_3_An	An_Cont	2.002	5.044	50.124	0.283333	5.29667	18.2238	6534.67	71491.3	0.96	270	0	1	0
54	BIO2_4_An	An_Cont	2.005	5.124	50.124	0.61	14.5033	23.6864	14070.3	195908	0.48	270	0	1	0
55	BIO2_5_An	An_Cont	2.003	5.027	50.124	0.283333	5.47333	19.208	6484	74105	1.45	270	0	1	0
56	BIO3_1_An	An_Cont	2.004	5.225	50.124	1.08	15.1533	14.0037	25057.3	204905	2.64	270	0	1	0
57	BIO3_2_An	An_Cont	2.004	4.786	50.124	1.24667	19.4667	15.5749	28769.7	262418	1.76	270	0	1	0
58	BIO3_3_An	An_Cont	2.002	4.124	50.124	1.37333	20.23	14.7613	31824.3	273186	2.41	270	0	1	0
59	BIO3_4_An	An_Cont	2.005	4.967	50.124	1.83333	28.18	15.3567	42313	379693	2.06	270	0	1	0
60	BIO3_5_An	An_Cont	2.003	4.981	50.124	2.40333	30.2033	12.5731	55730.7	408332	2.79	270	0	1	0
61	BIO4_1_An	An_Cont	2.002	4.83	50.124	0.603333	7.84333	13.0563	12476.7	112310	1.55	270	0	1	0
62	BIO4_2_An	An_Cont	2.005	4.545	50.124	0.31	5.24667	16.8804	6390.33	75185	1.74	270	0	1	0
63	BIO4_3_An	An_Cont	2.003	4.749	50.124	0.576667	7.21333	12.5316	11863.3	103195	1.37	270	0	1	0
64	BIO4_4_An	An_Cont	2.002	4.742	50.124	1.21667	19.9	16.3819	25167.3	285471	1.52	270	0	1	0
65	BIO4_5_An	An_Cont	2.004	4.427	50.124	0.283333	4.45667	15.3291	5888.67	63811.7	1.74	270	0	1	0
66	C2_1_An	An_Pen	2.009	4.578	50.124	0.441667	6.20333	14.046	9183.5	89979.3	0.84	706	0	0	1
67	C2_2_An	An_Pen	2.009	4.796	50.124	1.77667	17.5567	9.87573	37116	254300	1.56	706	0	0	1
68	C2_3_An	An_Pen	2.007	4.694	50.124	0.893333	10.44	11.7075	18628.7	151319	1.47	706	0	0	1
69	C2_4_An	An_Pen	2.009	4.723	50.124	2.13333	26.0133	12.1888	44591.7	377109	0.94	706	0	0	1
70	C2_5_An	An_Pen	2.002	4.794	50.124	0.803333	9.47667	11.6713	16757	137298	1.21	706	0	0	1
71	C3_1_An	An_Pen	2.003	4.857	50.124	1.64667	35.5233	21.5793	34483.7	516117	1.71	706	0	0	1
72	C3_2_An	An_Pen	2.007	4.36	50.124	1.82	36.6067	20.1418	38021.3	531035	1.82	706	0	0	1
73	C3_3_An	An_Pen	2.001	4.434	50.124	2.01	35.4367	17.654	41993	513344	1.91	706	0	0	1
74	C3_4_An	An_Pen	2.005	4.104	50.124	1.64333	36.3467	22.5799	34471.3	528159	1.8	706	0	0	1
75	C3_5_An	An_Pen	2.007	4.176	50.124	2.26667	35.67	15.8675	47489	518024	2.3	706	0	0	1
76	C3_6_An	An_Pen	2.006	4.349	50.124	1.8	32.1033	17.8813	37031.3	457278	1.69	706	0	0	1
77	C4_1_An	An_Pen	3.004	5.165	50.124	2.27	34.5967	15.2986	46783.3	493667	2.21	706	0	0	1
78	C4_2_An	An_Pen	2.007	5.144	50.124	2.71667	34.36	12.647	55974.3	489898	1.84	706	0	0	1
79	C4_3_An	An_Pen	2.003	5.792	50.124	2.77	33.5767	12.1647	56952	477800	2.43	706	0	0	1
80	C4_4_An	An_Pen	2.002	5.49	50.124	2.78667	28.53	10.2278	57271.7	406128	2.64	706	0	0	1
81	C4_5_An	An_Pen	2.005	5.252	50.124	2.18	31.6533	14.5516	44766.3	450480	1.92	706	0	0	1
82	K5_1_An	An_Pen	2.012	6.113	50.124	2.61667	22.89	8.75403	55417.7	336514	1.22	706	0	0	1
83	K5_2_An	An_Pen	2.003	5.973	50.124	2.22333	18.9167	8.52743	46997.7	277570	1.5	706	0	0	1
84	K5_3_An	An_Pen	1.998	5.953	50.124	2.14	16.68	7.80197	45171	244424	1.16	706	0	0	1
85	K5_4_An	An_Pen	2.006	6.003	50.124	1.09333	9.80667	8.94877	23140.3	144051	1.35	706	0	0	1
86	K5_5_An	An_Pen	2.002	6.049	50.124	1.76333	13.6967	7.74373	37279	200848	2.11	706	0	0	1
87	K6_1_An	An_Pen	2.002	5.211	50.124	1.17333	8.89333	7.56247	24838.7	130391	0.48	706	0	0	1
88	K6_2_An	An_Pen	2.001	5.293	50.124	0.68	7.52667	11.0603	14346.3	110485	0.47	706	0	0	1
89	K6_3_An	An_Pen	2.004	5.116	50.124	1.15333	11.4	9.89483	24353.3	167302	0.47	706	0	0	1
90	K6_4_An	An_Pen	2.025	5.147	50.124	0.53	4.97667	9.35647	11222.7	73098.3	0.49	706	0	0	1
91	K6_5_An	An_Pen	2.017	5.174	50.124	0.733333	7.31	9.9759	15478	107382	0.46	706	0	0	1
92	K7_1_An	An_Pen	2.001	4.674	50.124	1.11	13.41	12.0871	23489	197136	3.41	706	0	0	1
93	K7_2_An	An_Pen	2.005	4.883	50.124	1.13667	11.2567	9.93593	24051	165466	3.67	706	0	0	1
94	K7_3_An	An_Pen	2.004	4.701	50.124	1.09	12.9933	11.9552	23452.3	192081	3.48	706	0	0	1
95	K7_4_An	An_Pen	2.001	4.687	50.124	1.26667	13.4533	10.5743	27262.3	198619	3.78	706	0	0	1
96	K7_5_An	An_Pen	2.002	4.922	50.124	0.666667	6.8	10.2042	14335	100475	3.68	706	0	0	1
97	K9_1_An	An_Pen	2.002	6.124	50.124	0.37	4.53	12.299	7864.33	66817.7	0.51	706	0	0	1
98	K9_2_An	An_Pen	2.002	6.287	50.124	0.6	6.08667	10.2052	12849	89929.7	0.49	706	0	0	1
99	K9_3_An	An_Pen	2.001	6.15	50.124	0.376667	4.01333	10.6377	8036	59258.7	0.55	706	0	0	1
100	K9_4_An	An_Pen	2.008	6.095	50.124	0.31	3.15	10.1125	6672	46550.7	0.54	706	0	0	1
101	K9_5_An	An_Pen	2.006	6.18	50.124	0.466667	5.12667	10.9466	10026.7	75853	0.62	706	0	0	1
102	Me1_1_An	An_Pen	2.004	4.659	50.124	0.423333	8.28	19.8412	8704.67	118055	0.91	706	0	0	1
103	Me1_2_An	An_Pen	2.003	4.476	50.124	1.29	16.7133	12.9275	26457.3	237290	0.91	706	0	0	1
104	Me1_3_An	An_Pen	2.004	4.799	50.124	1.2	12.3733	10.3389	24619	175915	0.8	706	0	0	1
105	Me1_4_An	An_Pen	2.002	5.081	50.124	4.82	35.14	7.29463	99096.3	500161	0.95	706	0	0	1
106	Me1_5_An	An_Pen	2.001	4.94	50.124	2.93667	33.7433	11.6377	60352.7	479912	0.96	706	0	0	1
107	Me2_1_An	An_Pen	2.003	4.892	50.124	0.37	11.1067	31.3784	7529	158151	0.72	706	0	0	1
108	Me2_2_An	An_Pen	2.002	4.793	50.124	0.51	16.8233	33.184	10597	246364	0.63	706	0	0	1
109	Me2_3_An	An_Pen	2.007	4.978	50.124	0.53	10.05	19.0957	11030	147473	0.68	706	0	0	1
110	Me2_4_An	An_Pen	2.003	4.678	50.124	0.39	8.59667	21.807	8199	125954	0.93	706	0	0	1
111	Me2_5_An	An_Pen	2.001	4.608	50.124	0.313333	4.41	13.9678	6553.33	64757.3	0.81	706	0	0	1
112	Me3_1_An	An_Pen	2.002	4.503	50.124	0.473333	15.5167	32.8579	9873.33	226931	0.56	706	0	0	1
113	Me3_2_An	An_Pen	2.007	4.752	50.124	0.416667	13.5267	33.0627	8635	198264	0.66	706	0	0	1
114	Me3_3_An	An_Pen	2.003	5.065	50.124	0.876667	18.8567	21.5881	18264.7	275923	0.65	706	0	0	1
115	Me3_4_An	An_Pen	2.002	4.826	50.124	1.03	24.96	24.2738	21584.7	365880	0.61	706	0	0	1
116	Me3_5_An	An_Pen	2.006	5.753	50.124	0.816667	16.6433	20.2845	17040	243749	0.42	706	0	0	1
